# Supplementary material for: Revealing the Roles of the JAZ Family in Defense Signaling and the Agarwood Formation Process in Aquilaria sinensis
Source: Int J Mol Sci. 2023 Jun 8;24(12):9872. doi: 10.3390/ijms24129872 (PMC10298640; doi:10.3390/ijms24129872)
Supplement: Supplementary file 1 [file ijms-24-09872-s001.zip › Supplementary Tables.xlsx]

## Sheet: Table S1-S2
Table S1.Sequences and real-time PCR primers of AsJAZ genes
Name	ID	CDS	Primer-F	Primer-R
AsJAZ1	evm.model.Scaffold331.1	ATGGAGAGGCATTTTCTTGGTTTGGGTCCGAAGCATGATCCTATAGTGGTAAAAGAAGAA GCCAGTGATAGGTGGTCTACGGGTTTAGTGCCATCAAGTGCTTCAAGGATGCAGTGGTCT TTCTCCAACAAGTGTTCTTCTACCCCCAAGATCCTGTCATTTGAGACTGCTCAAGCTGAT AGGTCAACGAAGGCTGTCCATGATCCTTTACCGTCATCTAGTTTTATGACAACATCAGCT GCTCATGTTTTTAATTCCAATCACAAGTCATCTCCTGGCATGATAAAGAAAAATATAATT CTGGATAACCAAGTGGGGAACCCTTATCCAATGACAACCTATGGTCTGCAACATTTTAAT ACATTCTCAGCCCAATGTTCCCAAGAACTGAAG…	TCTTATACCAGGAGTAGCTCTAC	GCAGCAGAAGTTAGAGATAAAC
AsJAZ2	evm.model.Scaffold5.283	ATGGAGAGAGACTTTCTGGGTCTAAGCGCAAAGGAACCGTTGCCTTTGGTGAAAGAGGAA GTTTGCAATGATGGATTCAAAGAGACAGGATTCTCTAAAGGATCAGGGGTTCAATGGCCC TGTGTGCACAAAGTTTCTGCTGCGCTTCAGATGATGTCCTTTAATGTTGCTCAAGGAGAT AAAATCAACGGGATCGGATCTGAAACTCCTTCGTCATCTGGGTTCAGGCCTTTTTCATCC ATGGTTGCTTATGACCCCGCTCTCCAACTCTCTAGAACTGAAATCCAGATGTTTCCGGTG TTGGAGCAGCCAATTTCTGTTCCTGTGAGCAAGCCCATTTTCAAGAATCATTTCGCTCCA TATAATCAAAATCAAGTTGCTAATCCCACGAAG…	CAACTGACCATCTTTTATGCAG	GTCTGTAGGACCAATATCACTT
AsJAZ3	evm.model.Scaffold134.44	ATGGAGAGAGATTTCATGGGTTTGAGCTCTAAAGGAATAGGCAAGGAAGAGGTTTGCAAT TTTGGGTTCAATGAAATAGGGATACAGTGGCCTGTTGTGAACAAAATGGCTAATGCTCAA GCAGCTAATGCTAAGAACATGGGAGATTTCATGTCTTTCCCAATTGCTGGTCCAAAAGCT GATGTGGTCCAGGTCCTGAACCAGCCAGTTATGGTTCCTTCGCGAATTCCCATCTTTGAG AGTCAAGTTTTTCAGAATTGGGTCAATAATCCCGTTAAGGAGCATGGAGGAGGATTTCCA TTTGCGACTCCGGTTTCATGGGGAAGTGTCAAGGCCTCTGGACCATCTACTCAATTGACC CTCTTTTATGCGGGTGCAGTGTGTGTATATGAT…	ATATGATGATATCTCGCCTGAC	CCAGTATGAGATGAAGCAGATA
AsJAZ4	evm.model.Scaffold262.13	ATGGTCCTTACTAATAACATTAAACGAAACTGCTGCAATCTGGAGCTTCGTCTTGTCCCTTCAAACATTGTGGAAGAGATTAGAAGGAGCCAACAGAACGATGAGAAGCAATCGTTAACTATTTTCTATAATGGAAGTGTTTCTGTCGCTGATGTTACCGAGCTTCAGGCAAGAGCTCTCTTGCTATTGGCGAGTCGAGAAGTAGAGGAAAGAATAAGAAGCCCCACCACGACGGCATCAGAGCCTGCTACGCCGTCAGCGCTGCCGTCGCCGCTGTACAGCTCCGGCCTTTCCATGAAGAAGTCTCTGCAGAGATTCCTCCAGAAGACGAAGAATCGGAGCCAAGCGGCTTCTCCTTATTCCCGTCATCATTAA	GTCGAGAAGTAGAGGAAAGAAT	CCAAGCTGAGTTTAATGATGAC
AsJAZ5	evm.model.Scaffold166.1	ATGGTCCTTACTAATAACATTAAACGAAACTGCTGCAATCTGGAGCTTCGTCTTGTCCCTTCAAACATTGTGGAAGAGATTAGAAGGAGCCAACAGAACGATGAGAAGCAATCGTTAACTATTTTCTATAATGGAAGTGTTTCTGTCGCTGATGTTACCGAGCTTCAGGCAAGAGCTCTCTTGCTATTGGCGAGTCGAGAAGTAGAGGAAAGAATAAGAAGCCCCACCACGACGGCATCAGAGCCTGCTACGCCGTCAGCGCTGCCGTCGCCGCTGTACAGCTCCGGCCTTTCCATGAAGAAGTCTCTGCAGAGATTCCTCCAGAAGACGAAGAATCAGACCAAGCGGCTTCTCCTTATTCCCGTCATCATTAAACTCAGCTTGGTCATGAAACAAAAA…	GTCGAGAAGTAGAGGAAAGAAT	CCAAGCTGAGTTTAATGATGAC
AsJAZ6	evm.model.Scaffold46.130	ATGTCTGGTTCAGTGCAACGTTCCGGCCAGACACCTGGGAGGTCGGCGAAGAGCTTTAAC CAGACTTGTAGAATGTTCGCTTCGTATTTGAAGGAGAAAGGCGGTTTTGGAGATCTAACT CTCGGAATTCCATGCAACGGCCAAGTAGTAAAAGGTAGCTTCCAGAAGTACTATTGCTTC CATCCAGATTTTGGTGCAGAATCACCTCGCCCAACACCAACAACAACAATGGATTTGTTT GCAGTAGTTCCGGATAAGAATTTTGACTTGCTCGAGGACCGTGGAAGGGCTGATTCTAGT CCCTCCGCCAAGCCTGTTGCGGCAGAGCCACCTCAGGTCGGGAAGATGACGGTATTCTAC GGCGGCCAAGTGATTGTGATCGACGGTGTGGCC…	CTACCTGGAAGAAACATGTTTC	CGTCAACCTATCTTTTCTCTTC
AsJAZ7	evm.model.Scaffold43.66	ATGTCGTCTTCGTCGGAATTTGCCGGGCAGAAACCGGTGAGGTTGCCGGAGCGGCCTAAC TTCAACCAGACTTGTAGCTTGCTGAGTCAGTATCTTAAGGAGAAGGGTAGTTTTGGAGAT CTCTCTCTCGGATTGACTTGCAACGTTGAAGCAAAGGGCGTACCAGAGACAACTACCATG GATTTGTTTCCAGTGTCAGGCAAAAGCAATTCAGCTCCTAGGAATTTGAAGGCCATGGAC TTGTTTCCCCAGCAAGCTGGTTTCTCATCATCTGTTTTGGACAATGACTGTCTCAAAGTC ACAGATCCTACGGCAAACAAGCCTCCAGTGGTGCAGCAGCCTCAGGCTGCACAACCAATG ACCATGTTCTACAATGGGCAAGTGATTGTGTTT…	CTTCTACTATGGCTAGTGGTTC	GAGATCCTATCCTTTCTCTTCTC
AsJAZ8	evm.model.Scaffold5.466	ATGTCGTCTTCGTCGGAATTTGCCGGGCAGAAACCGGTGAGGTTGCCGGAGCGGCCTAAC TTCAACCAGACTTGTAGCTTGCTGAGTCAGTATCTTAAGGAGAAGGGTAGTTTTGGAGAT CTCTCTCTCGGATTGACTTGCAACGTTGAAGCAAAGGGCGTACCAGAGACAACTACCATG GATTTGTTTCCAGTGTCAGGCAAAAGCAATTCAGCTCCTAGGAATTTGAAGGCCATGGAC TTGTTTCCCCAGCAAGCTGGTTTCTCATCATCTGTTTTGGACAATGACTGTCTCAAAGTC ACAGATCCTACGGCAAACAAGCCTCCAGTGGTGCAGCAGCCTCAGGCTGCACAACCAATG ACCATGTTCTACAATGGGCAAGTGATTGTGTTT…	CTTCTACTATGGCTAGTGGTTC	GAGATCCTATCCTTTCTCTTCTC
AsJAZ9	evm.model.Scaffold12.166	ATGTCGATTCCAGGCCAAAGATTTGGCAAGGCTTCAGACAGAACAAGTTTTGTCAATCTT TTGAGTCAGTACATAAAGGAGAAGAGAAGCCTTGGAGATGTGAAAGCTGGAATGAATGGA AAACTAGAAGCTAAAGGGGCTGAAATATCTAGGACGTCGGCATTGACCATGGATTTGTTG ACCGGTATGGAAAATTCTACTGAGAGTTCAAGACCATTCACAGCTTCAACTTCAAATGTC AAGTCCACTGATTTTGTTCCTCAAGTTCATTCTGCAGAAGCCTCTGTTTCTAAAGAAAAT GCTGCAAGTCAGACAGATTTCAGGGGGCCTGCATCGGTGGAGCCAAGAACAACATCCCAG ATGACCATTTTTTACAAGGGGCAAGTTCTAGTT…	GGGCAAGTTCTAGTTTACAATG	GGGAGTAACTATATCCATGGAAG
AsJAZ10	evm.model.Scaffold9.133	ATGTCCAGGGCCACCGTCGAGCTCGATTTCTTCGGCATGGAGAAAGAGTCCGCCTCTCAG AAATTTCTCGACCGCCGCCGGAGCTTCCGGGAGATCCATAACGCCATTTCGAAGATTAAC CCCGACCTCATCAGATCTGTGATAGCTTCCGGTAACGCGAATCAGATCGATTCTCAGAAA CCGATCTCGGTCCCTTCGAGTCCCGACGGGTCCCAGACTCTTTTGCAGGCATTGCCTGTG CTCAATCCCGCCTCCCAGGCTCCTTATGACCATCTTCCTGATACAGCTCCTCTCACGATT TTCTACAACGGCTCTGTTGCAGTTTTCAATGTCCCTCGAAACAAGGCTGAGAGTATTCTG AAGTTTGCTGTTGAAGGATGCTCCAACAAGGGC…	CCTTATGACCATCTTCCTGATAC	CAAACTTCAGAATACTCTCAGC
AsJAZ11	evm.model.Scaffold5.102	ATGGAAGAACAAGATTATTTCCTCAAGACAGAGCAGGCACATGTGACAGCACGGGCTCTT GAACCTATAAAGTGGCAGAGCCGAGAAGGCTCAAGCCAACCCAACAAGGATCTGCAGGCA GTTGAGATGTTCAGGAGGTATTTCCCGGAGAAACCTAAGCAGGACAACAACGGGAATGTG AATCCCGCTGAACTGGAAGCAGCGGTTGAGAAGAAGAGGAGGCTTCCACCGCGAGCTCTG ATGCCTTTAATACCTCCCAAGTTTGGGACCAGCATGAGCCGCACCCCTTCGCTTCTCGAA CAACAATTGCTTCCTGTAAACAGGTCCGGTCCGTTGTCCGGTGGAGATCAAACAAGTGCA GGTCCAGCTGCTGCGCCTGCGGATAACAAAATT…	GCTCAAGCCAACCCAACAAGGA	CTCAACCGCTGCTTCCAGTTCA
AsJAZ12	evm.model.Scaffold46.99	ATGGAAGGAGAGGCCGAGTCCTCGGAAGATGTGAGGGTGCTCTCCGTCGCTGGAAAGCCG GGATCTGTTGACTCCGGTGGCTCTCCGGTGAAGAAGCCCTGCCAGAATGACGCCGGAGCT GCTGGTGTTCCCACAACGAACTGGCCCCTGACAATGCCAACATCTGGAATCAACACGGCA GAGGTCAACCCAGCGCAACTCACCATCTTTTACGGTGGAAGTGTTTGTGTATTTGATGCA ATTCCTGTTGACAAGGCTCGTGAAATTATGCTTATTGCTGCTTCTGCTGCTGCTGCAACT AATTCTGCAGAGGCAAAGAATGCTGATACTAATTGCCCCACCAGCTCACCCATTCTTACA AGGTCTCCTTCACTTCAGAGTACTGCAACTGCT…	CAGAGTTACCTATTGCAAGAAG	CTGGTAATGCTTTGAGTTTAGC
AsTUA	contig00491	GGATCCTCTTTAACGTTCGTACTTCAGCCTCCGCAGAAGAAAAGCTCCGACCTTTGCAGTTATATTAGATCTGTGTGCAGAGGGAGAGAAAAGAGATGAGGGAGATCATCAGCATTCACATCGGACAAGCTGGGATCCAGGTGGGTAACGCCTGTTGGGAACTTTACTGCCTTGAGCATGGAATCCACCCCGATGGGATGATGCCAAGTGACACAAGCGTAGGTGTTGCACATGATGCTTTCAATACGTTCTTCAGTGAGACTGGTTCTGGCAAGCATGTGCCAAGAGCTATATTTGTTGATCTGGAGCCCACTGTTATTGATGAAGTTAGAACTGGAGGCTACAGACAACTCTTCCATCCTGAGCAACTTATTTCTGGCAAGGAAGATGCTGCTAATA…	GCCAAGTGACACAAGCGTAGGT	TCCTTGCCAGAAATAAGTTGCTC
Note: The primers of AsTUA refer to Gao et al.,Plant Cell Rep, 2012, 31:1759-1768.
Table S2.Primers to amplify the AsJAZ4 and AsWRKY75n coding sequences and construct yeast two-hybrid vectors
Name	ID	CDS	Primer-F	Primer-R
AsJAZ4	evm.model.Scaffold262.13	ATGGTCCTTACTAATAACATTAAACGAAACTGCTGCAATCTGGAGCTTCGTCTTGTCCCTTCAAACATTGTGGAAGAGATTAGAAGGAGCCAACAGAACGATGAGAAGCAATCGTTAACTATTTTCTATAATGGAAGTGTTTCTGTCGCTGATGTTACCGAGCTTCAGGCAAGAGCTCTCTTGCTATTGGCGAGTCGAGAAGTAGAGGAAAGAATAAGAAGCCCCACCACGACGGCATCAGAGCCTGCTACGCCGTCAGCGCTGCCGTCGCCGCTGTACAGCTCCGGCCTTTCCATGAAGAAGTCTCTGCAGAGATTCCTCCAGAAGACGAAGAATCGGAGCCAAGCGGCTTCTCCTTATTCCCGTCATCATTAA	ATGGTCCTTACTAATAACATTAAACGAAACTGCT	TTAATGATGACGGGAATAAGGAGAAGCCG
AsWRKY75n	evm.model.Scaffold9.167	ATGGACAGCTTTTCTAGTTCGTCCGGTTTGGGCTTTCCGTCCACATCATCGCTGCCGCCT CCTTCTGCCTTGTCACTGGATCTGGAAAAATATTTCGATGGATACAGGTACAACGGAAGC CATCAAGTTGAGGAAACTAGCACGCCAAATGGGCCGGTCGGATCCGTTGCGGACACGGAG GATCCTGTTCCCGCCAGTAACGGTGCTGCTGCAGATTCTGATAAGAGTAAGACGGGTGAA GGGAAATTATTAATCGAGAAGACGACGATGAAGAAGGTAAGAAAACAAAGATATGCTTTC CAGACCAGAAGCCAAGTTGATATATTGGATGATGGCTATAGGTGGCGAAAGTATGGCCAG AAGGCAGTCAAGAATAACAAGTTTCCAAGGAGC…	ATGGACAGCTTTTCTAGTTCGTCCGG	CTACCGGTAGACCATATCATGGGAAGG
pGADT7-AD-AsJAZ4	to construct pGADT7-AD-AsJAZ4	the same with AsJAZ4	GGCCATGGAGGCCAGTGAATTCatggtccttactaataacatt	TACGATTCATCTGCAGCTCGAGttaatgatgacgggaat
pGBKT7-BD-AsWRKY75n	to construct pGBKT7-BD-AsWRKY75n	the same with AsWRKY75n	TCTCAGAGGAGGACCTGCATatggacagcttttctagttcgt	GTTATGCTAGTTATGCGGCCGCctaccggtagaccatatcatgg
Note: the restriction sites for EcoRI (GAATTC), XhoI (CTCGAG), NdeI(CATATG) and NotI (GCGGCCGC) were bolded and underlined in the primers used for construct the yeast two-hybrid vectors pGADT7-AD-AsJAZ4 and pGBKT7-BD-AsWRKY75n.

## Sheet: Table S3
Table S3.Statistics on the number of genes with changed expression levels
Treatment	Time	Degree	Number	Gene ID
MeJA	1h	Highly significantly up-regulated genes	5	AsJAZ4/5, 9, 10, 11, 12
		significantly up-regulated genes	0
		Highly significantly down-regulated genes	2	AsJAZ1, 3
		significantly down-regulated genes	0
	2h	Highly significantly up-regulated genes	5	AsJAZ4/5, 7/8, 9, 10, 11,
		significantly up-regulated genes	0
		Highly significantly down-regulated genes	2	AsJAZ1, 2
		significantly down-regulated genes	1	AsJAZ3
MeSA	1h	Highly significantly up-regulated genes	3	AsJAZ4/5, 9, 10
		significantly up-regulated genes	0
		Highly significantly down-regulated genes	3	AsJAZ1, 2, 12
		significantly down-regulated genes	1	AsJAZ3
	2h	Highly significantly up-regulated genes	4	AsJAZ4/5, 7/8, 9, 10
		significantly up-regulated genes	0
		Highly significantly down-regulated genes	2	AsJAZ1, 12
		significantly down-regulated genes	2	AsJAZ3, 6
ABA	1h	Highly significantly up-regulated genes	2	AsJAZ4/5, 9
		significantly up-regulated genes	1	AsJAZ10
		Highly significantly down-regulated genes	3	AsJAZ1, 7/8, 12
		significantly down-regulated genes	2	AsJAZ2, 11
	2h	Highly significantly up-regulated genes	3	AsJAZ4/5, 9, 10
		significantly up-regulated genes	0
		Highly significantly down-regulated genes	3	AsJAZ1, 11, 12
		significantly down-regulated genes	2	AsJAZ6, 7/8
ETH	1h	Highly significantly up-regulated genes	4	AsJAZ4/5, 7/8, 9, 12
		significantly up-regulated genes	1	AsJAZ10
		Highly significantly down-regulated genes	1	AsJAZ2
		significantly down-regulated genes	1	AsJAZ11
	2h	Highly significantly up-regulated genes	2	AsJAZ4/5, 9,
		significantly up-regulated genes	3	AsJAZ6, 7/8, 10
		Highly significantly down-regulated genes	0
		significantly down-regulated genes	1	AsJAZ2
Note: the difference of the gene expression values after treatment for 1 hour or 2 hours is evaluated by student's t test. 'significantly' indicates that the correlation is significant at the level of 0.05 (double-tailed), while “Highly significantly” indicates that the correlation is significant at the level of 0.01 (double-tailed).

## Sheet: Table S4
Table S4. Identified AsWRKY proteins with putative orthologs in Arabidopsis based on phylogenetic analysis of their WRKY domains.
Gene ID	Group	AtWRKY orthologs	Locus name
evm.model.Scaffold33.50	I	WRKY33	At2g38470
evm.model.Scaffold8.205		WRKY1	At2g04880
evm.model.Scaffold10.342		WRKY32	At4g30935
evm.model.Scaffold47.119		WRKY44	At2g37260
evm.model.Scaffold111.13		WRKY20	At4g26640
evm.model.Scaffold155.37		WRKY58	At3g01080
evm.model.Scaffold117.83	IIa	WRKY40	At1g80840
evm.model.Scaffold18.126
evm.model.Scaffold21.244		WRKY18	At4g31800
evm.model.Scaffold28.235		WRKY60	At2g25000
evm.model.Scaffold6.65	IIb	WRKY9	At1g68150
evm.model.Scaffold42.118	IIc	WRKY49	At5g43290
evm.model.Scaffold457.11		WRKY12	At2g44745
evm.model.Scaffold1.584		WRKY13	At4g39410
evm.model.Scaffold31.48		WRKY57	At1g69310
evm.model.Scaffold147.33	IId	WRKY21	At2g30590
evm.model.Scaffold229.22		WRKY7	At4g24240
evm.model.Scaffold21.273		WRKY11	At4g31550
		WRKY17	At2g24570
evm.model.Scaffold8.462	IIe	WRKY65	At1g29280
evm.model.Scaffold129.9		WRKY69	At3g58710
evm.model.Scaffold314.23
evm.model.Scaffold31.217		WRKY22	At4g01250
evm.model.Scaffold7.87
evm.model.Scaffold13.282	III	WRKY30	At5g24110
evm.model.Scaffold3.179		WRKY41	At4g11070
		WRKY53	At4g23810
evm.model.Scaffold113.37		WRKY55	At2g40740

## Sheet: Table S5
Table S5.The basic characteristics for the AsWRKY genes
Groups	ID	CDS	Length (bp)	Proteins	Length (aa)	pI	MW (Da）	AsWRKY name, Xu, et al.(2020)	AsWRKY new name
IN+IC	evm.model.Scaffold369.3	ATGGCCTCCTCTTATAGCAGCTTAGACACCTCCGGCAACTCCCACCCTCAGTCCCCCTTT AGCTTCTCTGCCCACCCCTTCATGAACACCTCCTTCTCTGACCTCCTAGCCGCCGGCGAC GACGATAGTTCCGCGGCCAAGCCAGCCTTCCGCAGCAGCAGCCGCCTCTCCGATCGAATA GCAGAGAGAACTGGGTCGGGCGTGCCGAAGTTCAAGTCGCTTCCTCCTCCTTCCCTCCCT CTCTCTCCTCCCTCTGTCTCGCCTTCCTCTTACTTCGCTATCCCTCCTGGCCTCAGCCCG GCTGAGCTCCTGGATTCTCCTGTTTTGCTCAACGCCGGCAACATTCTTCCATCCCCCACA ACAGGAGCTTTTCCAGTTCAGGCTTTTAACTGG…	1629	MASSYSSLDTSGNSHPQSPFSFSAHPFMNTSFSDLLAAGDDDSSAAKPAFRSSSRLSDRI AERTGSGVPKFKSLPPPSLPLSPPSVSPSSYFAIPPGLSPAELLDSPVLLNAGNILPSPT TGAFPVQAFNWKQNSGNDQPNVKQEDKNFSDFSFQTASSTLFQSSTRQEQAWHVQDSTNQ SKPEYDQIQSGNGFQSDYSNYSQQQQQIRENRRSDDGYNWRKYGQKQVKGSENPRSYYKC TFPSCPTKKKVERSLDGQITEIVYKGSHNHPKPKSTRRSSSSSSTSSASALVPKSVAVVA GNETPDRSLVTHVSGQMDSVATPENSSISDELEQGSQRTRSAGDEFDENEPEAKRLRLEA ENEGVIAAGSRTVREPRVVVQTNSDIDILDDGY…	542	7.23	59404.9	AsWRKY44
IN+IC	evm.model.Scaffold33.50	ATGACTAATTCTCATTTCATCAACATGGACAAATCCACTTCTGTCTCCTGGGGATTCTCT GACCAAACATTAACATCCACTGCTAAATTCAAGTCTCTTGCCCCTTCTTCTCTCCCTCTC TCCTCTCCCCTTCCGCTTTCTCCTTCCTCTTATCTCACCACTCCTCCTGCCTTTAGCCCC TCCGACTTCTTGCTTTCTCCTACTCTCTTCTCCAATTCTAATATTCCTTCTTCTCCAACG ACTGGGCCCTTTTCCGGTAAAACCTTGAATCAGGATAACAGGAGGGAAGAAGCCAACTTC TTTGACTTTTCGTTTCAGCCCCAGCCTAGGAATTCCACCACTTCTTCATCCACGTTTCAG TCTTCTTCCAATTTTGTCTCAGTGGAACAACCC…	1569	MTNSHFINMDKSTSVSWGFSDQTLTSTAKFKSLAPSSLPLSSPLPLSPSSYLTTPPAFSP SDFLLSPTLFSNSNIPSSPTTGPFSGKTLNQDNRREEANFFDFSFQPQPRNSTTSSSTFQ SSSNFVSVEQPAWTSDKPLARADCSAEKSLVKSEPATTQSFSSEMRQPQLNTQTFSGSQT GYNQYSHSSQNVREQKKAEDGYNWRKYGQKQVKGSENPRSYYKCTFPNCPTKKKVERSLE GHITEIVYKGSHNHPKPQSTRRSSSLLNSELPDQSVAALSNDQTDSLMMQEQETSDSLGE DGCEQGSPMNNSGGDDFENEHEAKRWKGDNDSEGIVGSTSRTVREPRIVVQTTSDIDILD DGYRWRKYGQKVVKGNPNPRSYYKCTTVGCPVR…	522	8.07	57281.6		AsWRKY33n
IN+IC	evm.model.Scaffold47.119	ATGGAGATAAAAGAAGCAGACAGAGTTGTCATAGCTAAACCAGTAGCTTCAAGGCCTACT TGTTCGAGTTTTAGATCTTTCTCAGAGCTCCTTGCAGGAGCAATCAATGCCTCACCCCCC CGTGCCTGCACAGAAACTGCAGTTCCTGCAATCAGACCAAAGACGGTGAGGTTCAAACCA CCGGTGAATCGTTCTCAGTCAGCTATAGTTTCATCCCAGGCTGAACTATCAGGGAAAGCT GCATTCATTTCTTCTGATAAAGTTTCGAATTCAGACAGCAAGCCTACTGTTGTATATAAA CCACAAGCAAAGCTTGTCTCAAAGGCAACTGTTTCTCTCTTGGCAAATATGGGAAACTTC AATACAGCTCAACAACAGACTCAGCATTTTCCT…	1419	MEIKEADRVVIAKPVASRPTCSSFRSFSELLAGAINASPPRACTETAVPAIRPKTVRFKP PVNRSQSAIVSSQAELSGKAAFISSDKVSNSDSKPTVVYKPQAKLVSKATVSLLANMGNF NTAQQQTQHFPEAQSQNSDQDRQTFRTQVSSNHQTTPSHTETDQMSDFSKMASQEMEKDP KNFPAAASDRPSYDGYNWRKYGQKQVKGSEYPRSYYKCTHPNCPVKKKVERSFDGQIAEI VYKGEHNHLKPQPPKRSSSGNQGLGLPSEGIGQENNNSLWSNHLSERNEGSEGKVENQNE VGLLAHSSYPSKGQSAYEPVSAGTMLAGAAASDNSVGLSGEYEEGNKEGEDDETRSKKRK IDRRSTEVGISNSSIQEPRLTVQSSADPEIMSD…	472	9.01	52000.4		AsWRKY44n
IN+IC	evm.model.Scaffold8.205	ATGGTTTCTTCTGGGGAGTGCGTAACGAATGAACTAGGTGATGACAAGTTGCAGGAAAGG AAGGCCCCTGAAGGTGAAATTCATGCGGAGCAACCTATCTCCCATAATGAATTAGATGCA CCACGAACTGGTCAAGAACATGCAGCGGCTGCTGAAGATCCAAGGAAAGCACCAGTGCTT GATGTTGTTGTCTATTCAATGGACAAAGATAATGGAGGGGGTAATATATCTAGAGAATCT GAGAAAACACCAAAGGCAGCAGATGTTAGACCCATTGCTTCATTTGGCCCTGAGGCAAAT GCTTATGCTATTCCTGAGAAAGTGCCTGAGGATGGATATAATTGGCGTAAATATGGACAG AAGCTTGTTAAAGGAAATGAATTTGTAAGGAGC…	1263	MVSSGECVTNELGDDKLQERKAPEGEIHAEQPISHNELDAPRTGQEHAAAAEDPRKAPVL DVVVYSMDKDNGGGNISRESEKTPKAADVRPIASFGPEANAYAIPEKVPEDGYNWRKYGQ KLVKGNEFVRSYYKCTHLNCHVKKQLERSHDGRITDTVYFGEHDHPKPLDHGLVEKEKSS NAQSHTPRQNRVALTSQPLPATPAEDFKAPPQSNKSSSEVVGTADDPSSKRRKKENNNVD ATPVEKPSNDMRTVVRTLSDVDLVNDGYRWRKYGQKLVKGSPHPRSYYRCSSPGCPVKKH VERASHDDKMVITTYEGHHDHDLPPARTVTPNISSPNFHTTVQKEGTGTRSEGNDSVLHK VASHSGSYPHSENKSELLNGESRAKLEPSRHDV…	420	6.73	46447.2		AsWRKY1n
IN+IC	evm.model.Scaffold10.342	ATGGCTGAAAACCCAAGCTTCCCACCTGTCGAAGAGGAAGAAGCCATCCGCGACGTGGGA GAAGAGAAACAGGATGAGGAGGAAGACGAGCTGGAGGACGAGGAGGGAGGAGTGAGTGGA CTCAGCGAGGTTCTAGCCGATGAGCCGACAAGTGGAGCTGTAGCTGAGTCGAGAGAGACG CTTTTGGAAACCCTAAAGGTGGAGCTAGCGGAGAAAAATCGATGGTTGCAGGCGACTACT GCTCTGGACTCACAGGGACAAGCTGAATTGAAGGAGGTTGTTGTGTCTTATGACTTTGAC CCGGAAACTTCGCCAACTGTAACAGTTCCGGTCACTGAAACTCAGCTGCATGATCGGACA TCTCCAGGCCTGCCTTCATCACAACTATCAACA…	1494	MAENPSFPPVEEEEAIRDVGEEKQDEEEDELEDEEGGVSGLSEVLADEPTSGAVAESRET LLETLKVELAEKNRWLQATTALDSQGQAELKEVVVSYDFDPETSPTVTVPVTETQLHDRT SPGLPSSQLSTNSISKCISSAASPTVQGQSLSAEIVNSPSVPETKPQNSLKLVNSTVTSV VKRPISDGYNWRKYGQKQVKRPKGFRSYFKCTHYSCQAKKLEVSDDTGHIVEIVTRGLHD HDPPGKDDRIRTSRAVASPLPLSLNTGTNQASKPMNDSDPSTSSKECVQEAALPQERKRL CPSSPDGGRETPVKEEVSSEAVVKGRAKKNDVSCSDSAFKPGKKPKFVVHAAGDVGISAD GYRWRKYGQKMVKGNPNPRNYYRCTSAGCPVRK…	497	5.74	53722.8		AsWRKY32n
IN+IC	evm.model.Scaffold31.15	ATGGCGGAGCCGCCGCCGTTGAACCCAAAAGCGGCAGCCCCATCTCGGCCGACAATTACG CTGCCGGCCCGGCCCTTTTCGGAGGCGTTCTTTAACGGTGGGCCTGGGGTGGGATTCAGT CCGGGACCCATGACGCTGGTCTCTAACTTGTTCTCGGATTCCGACGAGTACAAGTCCTTT TCTCAGCTCCTTGCCGGCGCTATGGCGTCTCCACTGGCCACTCCGAGGTCAAGCTTTGTG CCCCCACCAGCTGATGAGGGGAAAGGTGCGGTTGGCGGTGACGAAGGGGATGCTGAGTCT CGGTTTAAGCAGAATAAGCCGCCCGGTTTGGTGGTTGCGCAACCGCCGCCGATGTTTACG ATTCCGCCTGGTATGAGCCCCACGACGCTGTTG…	1500	MAEPPPLNPKAAAPSRPTITLPARPFSEAFFNGGPGVGFSPGPMTLVSNLFSDSDEYKSF SQLLAGAMASPLATPRSSFVPPPADEGKGAVGGDEGDAESRFKQNKPPGLVVAQPPPMFT IPPGMSPTTLLDSPGFGFFSPVGQGPFGMTHQQALAQVTAQAAQAQSQSHMHLRTEYSSF TTEAPASFTTNTASNQQISSSLPDTSTGMQESSDVSHSEQRLASADKPADDGYNWRKYGQ KQVKGSEYPRSYYKCTHPSCPVKKKVERSLDGHVTEIIYKGQHNHQPPQNKRAKDGRNLD GNSNNQGSSELASSFQNDNLKKEQESSHLQESVTSDSEEAGNTATGVEKDEDEPEPKRRN ADMRASEPVSSQRAVTEPRIIVQTTSEVDLLDD…	499	6.91	54279.8
IN+IC	evm.model.Scaffold155.37	ATGGCGGATAAGCAGGCAGAGGCAGCAAAATCAAAACTTGCTGTGCCAACGCGGCCGACT ATAACTCTGCCGCCAAGGCCGGCCATGGAGAGTTTTCTAGCGGGCGGTCTGGGCCTAAGT CCGGGACCCATGACTCTGGTCTCCTCATTCTTTGCTGACTCTTATTCTGATCCCAATGAC CAAAGGTCCTTCACTCAGCTTCTGGCCGGAGCCATGGCTTCGCCGGGGGCTCGACCCCTC TTTCTAGGCAACAGTTCGCCTGATAGTTCGACGGTGGAGGTGGGTTCGAAAGATGGGGCT GAAAAAGATTCTGGGTTCAAGCAAAGCAGGCCATTTGATTTGATGGCTGCTAGGTCTCCA TGGTTCACTGTTCCTGCTGGGCTGAGTCCTTCT…	1581	MADKQAEAAKSKLAVPTRPTITLPPRPAMESFLAGGLGLSPGPMTLVSSFFADSYSDPND QRSFTQLLAGAMASPGARPLFLGNSSPDSSTVEVGSKDGAEKDSGFKQSRPFDLMAARSP WFTVPAGLSPSGLLGSPGFFPLSPQSPFGISHQQALAQVTAQAAFSQPHVFGQSEYQPAA GAPSDLQAHQSFSNHEESRPHMPPSTSNPRNSSIEPSEVSQSDRRNQSVSLVVDKPADDG YNWRKYGQKPIKGCEYPRSYYKCTHLNCPVKKKVERSADGHITEIIYKGQHNHDMPQQTR HAKGGADANGNVNFQAKPEPGLPSAAENVKESTETQPMYPIPGEYQESSQLTVDMPGSSD SEEGGDEEAKDGDDDEPNPKRRNNSGEFAVAPS…	526	6.45	57206.3		AsWRKY58n
IN+IC	evm.model.Scaffold30.90	ATGGCTGGACTTGATGATAGCATTGCTATCAGTGGAGATTGGGTCCCTCCCAGTCCAAGT CCAAGAGCTTTCTTCGCATCCATGCTGGGCGATGATATTGGCTCCAAATTTGCCTCTGAA ACTCCCAGAGACAACAAAACTGGGGAGCTTTTCTTGGGAACGGCAGAGCAAATGACTACA CCAGTTGATGAAAAGACCGCTGGTCAAAGCAGTAATCAGTTGGATGAATTGAGGTCAGTT CTGGATCAGAGACAAGGTTCGAGGGGAGGTCTTGTGGAGAGGATGGCAGCCAGAGCTGGA TTCAACGCACCACGGTTGAATACAGAAAGCTTCAGGTCTACTGATCTTTCAGTGAACACT GATATACGCTCTCCTTACTTGACAATACCACCT…	2235	MAGLDDSIAISGDWVPPSPSPRAFFASMLGDDIGSKFASETPRDNKTGELFLGTAEQMTT PVDEKTAGQSSNQLDELRSVLDQRQGSRGGLVERMAARAGFNAPRLNTESFRSTDLSVNT DIRSPYLTIPPGLSPTTLLESPVFLSNSLAQLSPTTGKFPFATNGSGRNSIPEASNKSKD NIFEGMNTSFAFKPVPESSSSLYFGAASRLLFPCTQITSATLAQQPFPNVEVSVQSENSL PPQNMESANVNSQNQSSLTFQTNFPRSSTEKDNGGNIVSADHRIYDQTGGSAEQSPPLDE PQDDEGDQRASGDSTGGASGAPSEDGYNWRKYGQKQVKGSEYPRSYYKCTHPDCPVKKKV ERSHEGHITEIIYKGAHNHSKPPPNRRSALGSS…	744	5.61	80440.5
IN+IC	evm.model.Scaffold111.13	ATGGAGGACCAGATTTCAGCTCCCTCCTCTGCTTCTTCGTCCCCGCCGGCGCTTCATGGG CAGGGCACGTTTGATCCGCCTGCGAGCAGCGGAGCTAGGTATAAGCTGGTGGCCCCAGCG AAGCTTCCGATCTCGAGGTCGGCCTGCATCACGATCCCGCCGGGGCTTAGTCCGACATCG TTCCTCGAGTCCCCTGTGCTGCTCTCTGATGTCAAGCCAGAGCCTTCTCCAACCACTGGT TCCCTTTTTAAGCCTCAAGCACTGCATGCCACTGTTGCCTGCAGCACACACCCAGCTACT AGTGGTTGTTCTACTACCTTTGATGAAAGGCAATCAAGTGGTTTTGAGTTTAGGCCTCAT CCTATAGCAGATGCTGTCAATGCAGATTTGAAG…	1674	MEDQISAPSSASSSPPALHGQGTFDPPASSGARYKLVAPAKLPISRSACITIPPGLSPTS FLESPVLLSDVKPEPSPTTGSLFKPQALHATVACSTHPATSGCSTTFDERQSSGFEFRPH PIADAVNADLKRQASQQLPLIQGQRHIPSSASMSSVKSEIAGSSNELTLSVPVQVSNSGG YIPEIGPDGLQHIGHSSTGIHAPQSDTRGNVASVPSDDGYNWRKYGQKHVKGSEYPRSYY KCTHPNCEVKKLFERSHDGHITEIIYKGTHDHPKPQPTRRYSTGSILSSQDERAERVSAL AGRDDKSPNFCGQFPNASEPNSTPDLSPVAANDDTVEEMDEDDLFAKRRKMDGGMDVIPV VKPIREPRVVVQTVSEVDILDDGYRWRKYGQKV…	557	6.74	60034.6		AsWRKY20n
IN	evm.model.Scaffold70.27	ATGGATAACCAACTATCTGAACTTCCACTGTCCCCAAACTGTCCCTCATTGAAGGCATTG TACCTGCAGAGGAACTTTTCTCTGACATGTATTCCTCCGCTCTTCTTTCAGTACATGCCT GCCCTCCAAGTTCTGGATATGTCTGGCACTAGTGTCAGAGCTTTACCAGAATCTCTCCCC ATGTTGGTTGCATTGCAGAAGCTCTTTCTCAGAGATTGCCCCCTCTTGATGGAGATATCA CCTCAAGTTGGGGAACTTGGGAATCTAGAAGTGCTTGATCTTGATGGAACTGAAATTGTA TTTTTGCCTGCAGAGCTTGGAAAGCTAACCAAGTTAAAATGCTTGAAAGTTTCATTTTAT GCTCATGTTAATCGTTGCAAAAAGTACTCATTA…	3678	MDNQLSELPLSPNCPSLKALYLQRNFSLTCIPPLFFQYMPALQVLDMSGTSVRALPESLP MLVALQKLFLRDCPLLMEISPQVGELGNLEVLDLDGTEIVFLPAELGKLTKLKCLKVSFY AHVNRCKKYSLPKAMIHPGTLSSLSNLTELSLDVCSTDERWSESVQAVIKEVCCLKLLRC ISLYLPEPKLLDECRLNNSLPIYHSYSHFSFVIGNNKRRYVSRVPPKANSEFNKGDKCLK FVNGRDVPREVQRLLEYSTSLFLDCHRSATSLSEFGMKNMVHLKYCLLAECNEMEVIFDM EEHQEEAADGKLGVCSDIARVLGSLEYLDLHDLRKLERLWKPSIPDGILSRLKFLGLHTC PKMQTVFSYDMLKAFVNLEELIVEDCPQLTSLD…	1225	6.07	137042
IIa	evm.model.Scaffold21.244	ATGGACACTTCTCTAGATCTCAGCATAAATCTCAACTTCCCCCACCCCGATCGGTTACTG CCTCCGGCGTCGACTGTGAAGTCGGAACCGAAAAATCCCTATTCCCGTGACCAGACGTCG GGGCTCCTCGAGGAGCTCAACCGGGTCAGCTCCGAGAACAGGAAGCTGACGGAGATGTTG AGGGCGGTGTGCGAGAACTACAACGCCCTGCAGGCCCAGTTCAAAGAGCTGCTCAACAAG AATAAGTCCGAGACAGTATGCGATCACGAAGCCCCCGCAGCTGTAGCCAAGAAGAGAAAA GCGGATTGCGAGGAGTATAATTCTGGCGGCGCCAATATGATCGGATTCGGTGGACCCGCG GCCCCTGCCGAGAGCAGCTCTAGTGAAGAAGAG…	933	MDTSLDLSINLNFPHPDRLLPPASTVKSEPKNPYSRDQTSGLLEELNRVSSENRKLTEML RAVCENYNALQAQFKELLNKNKSETVCDHEAPAAVAKKRKADCEEYNSGGANMIGFGGPA APAESSSSEEESSEKRPRSETIKPHVSRAYVRTSPSDKSLIVRDGYQWRKYGQKVTRDNP SPRAYFKCSYAPTCPVKKKVQRSAEDPSILVATYEGEHNHEVASPAELPVSQSNSSMKPA AAKSNNSSVTTTLDLIQSRAEDSGEKMESPAAIQQILVQQMATSLTRDPNFTAALAAAIS GRVLGQIEKW	310	7.62	34002		AsWRKY18n
IIa	evm.model.Scaffold117.83	ATGGATGTTAATTCCCCCTCATGGCTCGATACTTCCTTGGATCTTAATGCCAAGCCTCTC CTCCAACGACTCGATCAAGCCGCTGCTCTACCGGCCACTACTCCTGTAGAACAACGGAAC GAGGATCTAGAGGAGGAGATCGACCGTGTGCGGGCGGAGAACAAGAAGCTGACGGAGACG TTAACGGCGATGTGCGAGAACTACAACGCTCTAAGAAGGCAGCTCATGGATTACTTGAAC AACAACAATGTTTCAATCTCCGAAACTCCTTCTGGTTCCAGGAAAAGGAAATCCGGAAAC CCAAGAAACAACAACAACGACGACGATGATGATAGAAACAATAACAACCTGGCCCTGGTC AACATAGGAGTCTCGGAGAGCAGCACCACCGAG…	933	MDVNSPSWLDTSLDLNAKPLLQRLDQAAALPATTPVEQRNEDLEEEIDRVRAENKKLTET LTAMCENYNALRRQLMDYLNNNNVSISETPSGSRKRKSGNPRNNNNDDDDDRNNNNLALV NIGVSESSTTEEDSTKKIPREDQSTIRAKISTVCVRTQVSDNTLVVKDGYQWRKYGQKVT RDNPCPRAYFKCSFAPSCPVKKKVQRSAEDQSMVVATYEGEHNHPPPSNMEPSSSSSSGR CITIGSAPLRTLDLTRTRSNIEPEGAKRASLDSPEVRQYLVKQMASSLTRDPKFTAALAA AISGKMFPGK	310	8.44	34455.4		AsWRKY40.1
IIa	evm.model.Scaffold18.126	ATGGATGTTAATTCCCCCTCATGGCTCGATACTTCCTTGGATCTTAATGCCAAGCCTCTC CTCCAACGACTCGATCAAGCCGCTGCTCTACCGGCCACTACTCCTGTAGAACAACGGAAC GAGGATCTAGAGGAGGAGATCGACCGTGTGCGGGCGGAGAACAAGAAGCTGACGGAGACG TTAACGGCGATGTGCGAGAACTACAACGCTCTAAGAAGGCAGCTCATGGATTACTTGAAC AACAACAATGTTTCAATCTCCGAAACTCCTTCTGGTTCCAGGAAAAGGAAATCCGGAAAC CCAAGAAACAACAACAACGACGACGATGATGATAGAAACAATAACAACCTGGCCCTGGTC AACATAGGAGTCTCGGAGAGCAGCACCACCGAG…	762	MDVNSPSWLDTSLDLNAKPLLQRLDQAAALPATTPVEQRNEDLEEEIDRVRAENKKLTET LTAMCENYNALRRQLMDYLNNNNVSISETPSGSRKRKSGNPRNNNNDDDDDRNNNNLALV NIGVSESSTTEEDSTKKIPREDQSTIRAKISTVCVRTQVSDNTLVVKDGYQWRKYGQKVT RDNPCPRAYFKCSFAPSCPVKKKVQRSAEDQSMVVATYEGEHNHPPPSNMEPSSSSSSGR CITIGSAPLRNIH	253	6.35	28315.3		AsWRKY40.2
IIa	evm.model.Scaffold28.235	ATGGAGATTCCTGATTCCAACCAAGAGCAGGTATTGGCTCTGAGAGCAGAACTAGAACGG CTGCACAAAGAGAACCAGGTTCTGAGACACAGGTTTGAAGTAATGTCAAACAAGTGTAAC AACTTAGCTGAGATTAGGTCTTCATGCATGAACAATGAGTTGCAAGCAGCAGTGATGATA CCTCAAGTTCCAGTGCCGAAGGCCACGCGGGTATTTGTCAGAAGGGACCCAAAGGACAAG AGCCTGGTGGTTAGAGATGGATTTCAGTGGAGAAAATATGGGCAGAAAATCACCAAGGAC AATCCATCTCCACGTGCATATTTCAGATGCTCTACGGCTCCTGGATGCTCTGTGAGAAAG AAGGTTCAGAGATGTGCTGAAGACTGTTCCTTC…	525	MEIPDSNQEQVLALRAELERLHKENQVLRHRFEVMSNKCNNLAEIRSSCMNNELQAAVMI PQVPVPKATRVFVRRDPKDKSLVVRDGFQWRKYGQKITKDNPSPRAYFRCSTAPGCSVRK KVQRCAEDCSFVVATYEGVHNHNVVASLGQPPFSPDRIVSETKSVHPATCSPST	174	9.3	19664.5		AsWRKY60n
IIb	evm.model.Scaffold10.36	ATGAGGATGCTGTTGACAACGCCGGCCCCGGCTACCGACGTCGCTGAGCTTCAGCAGGAA GATGCCGGAAAGGAATCGGGAAAGATTGAAACTGGAATAAAAGTTCAAAGGGAAGGTGGT GGCAGTTCATCTTCACCAAAAACTGAAGACTCTACGGACAGCAGCAGAGAGGAAGAAGCG CTGAAATCTGCAAAGGCAGAGATGGGAGAGGTGAGAGAAGAAAACGAAAGGCTCAAACTG CTACTACAACAGATAGAGAAAGATTACAGGTCCCTTCAACTGCGATTCTTCGACATCCTT CAAAACGGGCCCTCCAAGGATGCCGCTACGTCCTCCGCTCCTTCATGCGAGCAAACTCAA GAAGCTGATCACTTGGTCTCTCTTAGCCTGGGA…	1704	MRMLLTTPAPATDVAELQQEDAGKESGKIETGIKVQREGGGSSSSPKTEDSTDSSREEEA LKSAKAEMGEVREENERLKLLLQQIEKDYRSLQLRFFDILQNGPSKDAATSSAPSCEQTQ EADHLVSLSLGRSTSPAPQKLQDKKDIRKAGNNTKGTTETEDDQEELNASLTLGLDSKFQ PSTETVSNQISPENSAEEAKEDEAGGETWPPSKMQKVAKTGDEEVSQHGQVKRARVSVRA RCDAPTMNDGCQWRKYGQKIAKGNPCPRAYYRCTVAPGCPVRKQVQRCSDDMSILITTYE GTHNHPLPVSATAMASTTSAAASMLLSGSSTSQPGLSPAATAGGELNGINFSFYDSSRTK PFYLRNTSPSPLFPTITLDLTSSPSSSSPSYFN…	567	5.8	60696.1
IIb	evm.model.Scaffold6.65	ATGGGGGCGGATCAGCAAAGAGAAGCAAAAAGATCAGATCAATATATGGAGATTGACCTC TCCCTGAAACTCGACTCGGAAGATGACCAATTAGATCATGAATTAGCGAAAGAGGGAGAA GAAGAAGAAGAAGAAGAAGAAGAAGAAGAAGAAGCAGATGGTAATGATGATGAAGATCAA AACTTACCAGCAGATAATATATCAGAAGCAGTTACTGGGGAAGTAGAAAGATGTCGTACT ATCAATGATGAAGAGCCGGCATCAGCTGAACTGCTGTTCTCCTGCAAAGATAAACGGCTG AAAGCTAAAGAGTTATCTGCGCTGCGCGTGGAGATGGGGCGCATTAAAGCAGAGAATAAG ACATTGAGGAAGGTAGTGGAGCAAAGAATGAAA…	1581	MGADQQREAKRSDQYMEIDLSLKLDSEDDQLDHELAKEGEEEEEEEEEEEEADGNDDEDQ NLPADNISEAVTGEVERCRTINDEEPASAELLFSCKDKRLKAKELSALRVEMGRIKAENK TLRKVVEQRMKDYNDLEMKFVAVQQSKTSNHHHNITKDPETFSSLNGTENGGEDIRRPPD SRSASEDDINSSDRDHPSELRLSLRLQSGNVEGDKQASKDDDEDQHNNNHELEEASITTR AAPAGSENNNKLLTTSGHHHQLSAIAETGFTSHVPSPPNRKARVSVRARCSGATMNDGCQ WRKYGQKIAKGNPCPRAYYRCTVAPGCPVRKQVQRCLEDMSILITTYEGTHNHPLPVGAT AMASTASAAASFMLLDSSNPNFTQASLPSFVPT…	526	4.95	57911.6		AsWRKY9n
IIb	evm.model.Scaffold8.125	ATGGTCTTCTTCTTAAATCTCAACCTCCGTCTTTGCCGCCGAGTCCATTGCACCGTTCAA AGACTTGTCACTGTCTCTCTCCCTCTTTTTATGGCCACACCCAGTGAACTCTCCCTTGAT TCGGGCCTCGGTATGGAGCTCAACCTCGACGTCGACACTGATTTCCCGGTCAACCTCCAC CCCGGCGCCACTCCCATTTCCTCCGCCCCCTGCCGTCCCGTCATCGGCGAGGTCGACTTC TTCGCCGACAAGAGTGCTGATGCCACCGGCAAATCGGGGAGCAGTGACGATCATGCCGGA AACTCGGATCGTCATCAATCCGATGTCAACACCGGTTTGAATTTGCTTACGACTAACACC AGCAGCGAGCAATCGTCGATGGTGGACGACGGT…	1509	MVFFLNLNLRLCRRVHCTVQRLVTVSLPLFMATPSELSLDSGLGMELNLDVDTDFPVNLH PGATPISSAPCRPVIGEVDFFADKSADATGKSGSSDDHAGNSDRHQSDVNTGLNLLTTNT SSEQSSMVDDGVSTNNSEDKRVKNELTVLQAELERVNSENQRLREMLEQVTSNYQTLQMH IVTLTHHKSSEDDDDSANKKPNGGRLKRFLDVGGAADEQSLSSSEERSLESPTKDLGRAS SPGHGGWVPSLESSKNLDATMRKARVSVRARSEATMISDGCQWRKYGQKMAKGNPCPRAY YRCTMAAGCPVRKQVQRCAEDRTILITTYEGNHNHPLPPAAMAMASTTSSAARMLLSGSM SSADGIMNNNLLARTLLPCSSSVATLSASAPFP…	502	6.07	53698.8
IIb	evm.model.Scaffold7.243	ATGGATGATCATGAGCAGCAGCGCCCCGGATGGACGATTGATCTCTTGCAGTCCGATGGG CGGAATCCGGCAAATAATTCTATGGAGAAGCTGCAGCGGAATAATAATATGCCACGCCCA CGGATGATCAGGGAAATGGATTTCTTTTCCGGCGACAATAATCGGAATTCGCAATCGCAG GATCGCCAAGAAACAAAAACTCCATCTTCCTCCTCATTTTTGCTGGATTCTGGAGGTGTC AACACTGGATTGGATCTGCTGGCCTCAGGCTCATCACCCAGTGGTAGAGTTTCAAGAAAT TATGTCGCTAATAATAACAAAACTGATGATTTAATGGGCAGTCTTCAGAAGGAGTTGGAG AGGTTGCATGAGGAAAACCGAAGACTAAGGAAC…	1554	MDDHEQQRPGWTIDLLQSDGRNPANNSMEKLQRNNNMPRPRMIREMDFFSGDNNRNSQSQ DRQETKTPSSSSFLLDSGGVNTGLDLLASGSSPSGRVSRNYVANNNKTDDLMGSLQKELE RLHEENRRLRNLLDQLTQKYSDLQGQLLLLTLENQNTSNRQHHVQKVEEDKVWSSGSAAG QEAMDPSSSAGVIDVNEPPVSNDKTHEQSVSVSPKSTMDQVLSQNGQRPGKQLTLEDAAD QTSHGWGSPKKSPKLDQTRSDEQAPAPDQAPLRKARVSVRARSQAPLISDGCQWRKYGQK LAKGNPCPRAYYRCTMSVGCPVRKQVQRCADDKTILITTYEGNHNHPLPPAATAMATTTS AAASMLLSSSTSSGEPSHYLPHFSPYASTMATL…	517	7.24	56022.2
IIb	evm.model.Scaffold306.6	ATGAAGAAAGAGCAGGAAGGGACGTTCTTGCGGTCCCAAGATTTTCTCCGGCAGAGTCGG GGCAAGAGCGAGCGAGTTGCCGATGGCCGTCCGATGGAGCAGAGGAAGCGACCAATCGTG GAGATGGACTTGTTCTCTAGAAATGATCATCCAACATCAGATGAACTGGAGCATAAGATA GGACCTTCAACTTGTTATAATTTGGCCGATTCTGAGGTTAACATTGGATTGAATCTTCTC AGTTCAAGCTGTGGAGTTCCAAGAAGTGCCACTAATAAGGCAGATCAGTTGCGTAGCATT CAAAAGGAGCTGGAGAGATTAAATGAAGAAAATAAGAGACTAAAAAGCATGTTGGATGCG ATTAGCAGAAATTATAGAGAACTTGAAGGTCAA…	1494	MKKEQEGTFLRSQDFLRQSRGKSERVADGRPMEQRKRPIVEMDLFSRNDHPTSDELEHKI GPSTCYNLADSEVNIGLNLLSSSCGVPRSATNKADQLRSIQKELERLNEENKRLKSMLDA ISRNYRELEGQLLTQMQKRQREQKSEGAGAKEGKPSCRDMIARPGAQMRDAGAAAGLDLA VNRPSVSDEVIKQDVAAASTLWPSNSNNPTSPKSDSERKPLVSAEDAAADPSSNPTTKNV EDQHGRLTLRKARVSVRARSHAPLISDGCQWRKYGQKVAKGNPCPRAYYRCTMAVGCPVR KQVQRCSEDGAILITTYEGNHNHPLPSAAAAFVSTTSAASAMLLSGSTSSEESRNYFSSS PLATTMATLSPSAPLPTIILDLTQPPSNSLPFF…	497	9.09	53628.5
IIb	evm.model.Scaffold49.21	ATGTTTCACTTCCCCGTCACCCTCTCCGCCGCCTCCTCCCGCGACGACCAACGCCCCTCT CCACCCCCCGACCACCGCCTCCCCGTCGGTGAGGTTGACTTCTTCAGCTCCGATAACAAG GATCGAGCTAAAGTCAACCCCGATCATGATAATTTTGATGATAACAAAACTATCGTTAAG AAGGAGAACTCCCGAGGCACCGATTTGGATGTAAACACTGGATTGCGTCTTCTCACTGCC AACAATGGAAGCGATCAATCCATGGTCGACGACGCTGGATCGTCGGACATTGAAGACAAG CGAACCATGACTGAGATGGCCCAGTTGCAAGCCGAGCTGCGAAGGATGAACGCCGAAAAC CAGAAGCTAAGAGACATGCTTACCAAAGTAAGC…	1599	MFHFPVTLSAASSRDDQRPSPPPDHRLPVGEVDFFSSDNKDRAKVNPDHDNFDDNKTIVK KENSRGTDLDVNTGLRLLTANNGSDQSMVDDAGSSDIEDKRTMTEMAQLQAELRRMNAEN QKLRDMLTKVSSNYTALQMHLAASIQQQQQKQRGPEGAQEHHLQDAKSEEKKHEAVVARQ FLDLVPGTAPAMEEISNSSSEERTRSGTPPNNAEVGPKAFDQRDGKGNAREESPESEGWG PNKVPKLNSADKAIDQSTETTMRKARVSVRARSEAPMINDGCQWRKYGQKMAKGNPCPRA YYRCTMAVGCPVRKQVQRCAEDRSVLITTYEGNHNHPLPPAAMAMASTTTAAATMLLSGA MSSADGGIMNPNLLARAILPCSSSMATISASAP…	532	6.41	57337.6
IIb	evm.model.Scaffold19.164	ATGGACAGAGGTGGATGGGGCCAGCTTGCTCTTGATTCCGATCGCTTCTTCGCCCCCAAG CATTCTCATCCACTCTTCAGCAGGCTCAGCACCCCCGCCATGTATCACCAGTTTCCGGTC AGCCTCGGCGGCAGCGGCACCAGAGACGACGACCGCCACCTCCCTGGCCCAGCCTCTTAC GACTCCTCCCGCCGTCCTGTCGATGAGGTCGACTTCTTTTCTCACAGCGATAAGAGAGTC AAAGTCGACCCAGATGATTTTGATGATGATAAACGACCTTCTAGCTCCAACAAGAAGGAA GCCTCCTCAAGAGGAGATTCCAGACCTGGTCCTGCTAGTTTGGAAGTAAATACTGGGTTA CATCTTCTGACAACTGCTGCTAACACCGGAAGC…	1728	MDRGGWGQLALDSDRFFAPKHSHPLFSRLSTPAMYHQFPVSLGGSGTRDDDRHLPGPASY DSSRRPVDEVDFFSHSDKRVKVDPDDFDDDKRPSSSNKKEASSRGDSRPGPASLEVNTGL HLLTTAANTGSDQSTVDDGISTDMEEKRAKTELTQLQRELQEMNTENQRLKDMLSQVSNN YTALQMHLVALMQHQNNNTRPPATSPENEEANSQENNKKHGGVVPRQFMDLGLPAATAEN DQVSRSSSDERTRSGTPPHHNADIVQYDQENCQSNAREDSPGSEGWAPNKQQKLNSGNKA IDQSTEATMRKARVSVRARSEAPMITDGCQWRKYGQKMAKGNPCPRAYYRCTMAVGCPVR KQVQRCAEDRSILITTYEGNHNHPLPPAAMAMA…	575	6.42	62194.6
IIb	evm.model.Scaffold271.5	ATGCAGCTTTGTTTGATTTATTTGGTTCGGTTAGTTGATGATCAGAACTTCGTGCAGGAT GAAGAGCTGGAATGTGCGAGAGCGGAAATGGGGGAAGTGAGGGAGGAAAACAAAAGACTG AAGATAGATTTGAAGCGAATCACGAAGGACTACCTAGACCTCCAGACCCGGTTCTACGAC GTTGTTCGTCGAGAATGGAAGACACAGGCCGAAACCCCGGCCCTAGGAGGCCACTGTGAG GATGAGGATGACCGGGAAGCGGAACTGGAACTTTTCTCGCTAACGCTAGGGCCGAGATCA TTGAGCTCTTCCAAGAAGGAGAAAGACAAGGAACTGAGTAGGGACTCTGCCGGCTTGACT CTGGGGTTGGAGTATTGTAACTCTGACAGGATG…	885	MQLCLIYLVRLVDDQNFVQDEELECARAEMGEVREENKRLKIDLKRITKDYLDLQTRFYD VVRREWKTQAETPALGGHCEDEDDREAELELFSLTLGPRSLSSSKKEKDKELSRDSAGLT LGLEYCNSDRMQDQSPDRHGKSSDAKEEPADDWGRRSFVETVRGTAVEQDELMRQNRDKR ARVSVRARCDTPTMNDGCQWRKYGQKIAKGNPCPRAYYRCTFAPSCPVRKQVQRCVEDMT VLLTTYEGMHNHPLPISAAAMVSTTSASMLLFCSSSLTLHTQPSSSLHHRVLYS	294	6.21	33682	AsWRKY49
IIc	evm.model.Scaffold10.269	ATGGAGAATAATTACCAAATGTTTTTCCCTATAAGTTCATCCACAGCATCCCATGCCGGC TTAGCTTTCAGTGATCATCCTCAATTTGATCATGGAGGCAGCTCAAGCACAAGCGGGCCT CTCAAGTTGGAGCCAAAGTCAGAGGCCAAACTAGTGCAGCTTCATGATTCTCCAAGCAGG AGCAGGAGGGGGACCGGGAGCGTCACCGGTTCGGATGAAACCACTGAAAAAAATAACTTA GCGAAAACCAAGAAGCATAACAAAGTTCGGAAGCCCAGATATGCGTTCCAAACCAGGAGC CAGGTTGATATTCTCGATGATGGCTATCGTTGGAGGAAATACGGCCAGAAAGCAGTTAAA AACAACAAATTTCCCAGGAGCTACTACAGGTGC…	561	MENNYQMFFPISSSTASHAGLAFSDHPQFDHGGSSSTSGPLKLEPKSEAKLVQLHDSPSR SRRGTGSVTGSDETTEKNNLAKTKKHNKVRKPRYAFQTRSQVDILDDGYRWRKYGQKAVK NNKFPRSYYRCTHEGCNVKKQVQRLTKDENVVVTTYEGNHTHPIEKPTDNFEHILSQMQI YATPFQ	186	9.54	21236.6
IIc	evm.model.Scaffold135.59	ATGGAGGAAAGAGTGGTAGAGAAAAAGAATCAGGTGGCGGCGAATATGAGATTTTCCGAT GAGAATATTACGATCCCAGCGGCGAGTTTTTGGATGGCTGGAAGTATCTTGGAGGACAAG TGGGGATCATCGTTTCTGGACTTGCTCAATATCTCTCAAGATTTTTATGCTCCTCCTTTA TTTGATTCTCTCCACCACCCAGCCGCCCCAGCATCAGCACTACAACCACAGCCACAACTA GTAGCTCACGGCCAGCAACAACAACAGCAAGTTCTTCCCTCACCGACAGTCGAATCTTCC GAGGTGTTGAACAACCCACCGACACCCAACTCCTCTTCCCTCTCTTCATCGTCGAATGAA GCCGGAAACGATGACGTGCGGCATAAGAGTAAG…	1020	MEERVVEKKNQVAANMRFSDENITIPAASFWMAGSILEDKWGSSFLDLLNISQDFYAPPL FDSLHHPAAPASALQPQPQLVAHGQQQQQQVLPSPTVESSEVLNNPPTPNSSSLSSSSNE AGNDDVRHKSKKEAAEGDEDEGKQQLKPKKKKQKRERQPRFAFMTKSEVDHLDDGYRWRK YGQKAVKNSPFPRSYYRCTSPGCGVKKRVERSSHDPPVVVTTYEGQHTHTCPITTRGSIG IPRDLALYGSVGGGPSFIVPRPHDQYDLQQQAYKYGSSPSLHIATSLINSSSFSNSILRD TKPVTTPPLAPSAVARDHGLLQDIVPTQMRNETPLRKEE	339	8.59	37641.1
IIc	evm.model.Scaffold131.93	ATGGAGGATAGATCGGAGGGTGACAAGTCCATGGCCAATCTCAGATTCTCCGACGACAAT ATTCCGTCGACCTTTTCCATGTCCAGTGGCATCTTCGACGACAAGTGGGTCTCCTCCTCT TTCTTGGACTTGATCAACATCCCTCAAGACTTGTACGCCGCCACTTCCTTATTCGATTCG TTCCAGCCGCCGAAACCAGAAGAAGAGAACAAGCCCCAGCTTCAGGCGATTCCTTCGCCG GCTTCCACCGTGCCGGAGTCTTCCGAGGTGCTGAACAACCCGGCAACACCGAACTCCTCA TCTGTCTCATCGTCATCTAACGAAGCCGGAAACGAGGAGCAGCAGAGCAACAACAATAAC CACAAAAGTACGGGAGGCGGCGAGGAAGAAGAA…	1005	MEDRSEGDKSMANLRFSDDNIPSTFSMSSGIFDDKWVSSSFLDLINIPQDLYAATSLFDS FQPPKPEEENKPQLQAIPSPASTVPESSEVLNNPATPNSSSVSSSSNEAGNEEQQSNNNN HKSTGGGEEEEEQGEGKTKKQLKPKKKKQKREREPRFAFMTKSEVDHLDDGYRWRKYGQK AVKNSPYPRSYYRCTSAGCGVKKRVERSSDDSTVVITTYEGQHTHPSPLMPRGTFAVPQE LGGYGGGASSFVVPQPQYLHQHHQQLLRQPYMYSSPPSLHVNSSCLNSSATSLFQESRLF NTSADPSFVGTDHGLLQDIVPTPMRSDHIQPKQE	334	5.96	37139.8
IIc	evm.model.Scaffold7.283	ATGGAGGGAAACGATTACAGAGGTGTTAGTATAAAGATGGAGGAAGCTGCTGTGGGCTCT TCTTCATCATCATTTCCTGACTACATATCCAGCACTTTTGCATTACAAGCAGAGTTTGAT TTTAGCGAAGGAGATCGGAGCCCCTCATTAGGGTTCATGGAGCTTTTGGGGGTTCAAGAC ATGGCCCCCTCTCTGTTCGAACCAGAAGTGGAATCGGTTCCAAATCATCAGACGACAAAG ACAGAGTCGCCGGAGGTTGTGAATCCTCCGGCAACGCCCAACTCTTCATCCGTCTCCTCA GCTTCCAGCGAGGCTCTGAACGAGGAGCCTTGTGCTGGTAAAGGCGAAGACCAAGAAGAA GAAGACCAGCAGAAGACTAAGAAGGAGTTAAAG…	948	MEGNDYRGVSIKMEEAAVGSSSSSFPDYISSTFALQAEFDFSEGDRSPSLGFMELLGVQD MAPSLFEPEVESVPNHQTTKTESPEVVNPPATPNSSSVSSASSEALNEEPCAGKGEDQEE EDQQKTKKELKAKKTNQKRQREPRFAFMTKSEVDHLEDGYRWRKYGQKAVKNSPFPRSYY RCTSASCNVKKRVERSFSDPSIVVTTYEGQHTHPSPVMPRPMLGGGHLGSAAALGYQMQR NQSHYQHLFQHQQQQSSFLNNLSLPLNFGNSYGAMNDINSFLQERRFCTPPSSALLKDHG LLQDLVPSSYTLGEQ	315	5.76	35123.9
IIc	evm.model.Scaffold13.112	ATGGAGAACCAAAACTTGACTCTTTTCCCTGAACCACCACCAACAGCTTCTGATCACAGC AACGTAACTGCAGTGAAAAAAGAAGACAAGAATAAGGAGAAAAACAAGCATAAAGTTGCC TTCCAGACAAAGAGCCAGGTTGATATTCTTGATGATGGCTACAGATGGCGAAAATACGGG CAAAAGGTTGTGAAGAACTCCAAGTTTCCCAGAAGTTATTACAAATGCACCCACAAAGGG TGCAATGTCAAGAAGCAGATCCAACGAAGTTCCATGGATGAAGAAACCGTGGTGACCACT TATGAAGGAACTCATACGCATCAGACCCAGGCATGCTCCGAGAGCTTCGAACAGATTTTG ATAAGTCACATGCCTTTTTGA	381	MENQNLTLFPEPPPTASDHSNVTAVKKEDKNKEKNKHKVAFQTKSQVDILDDGYRWRKYG QKVVKNSKFPRSYYKCTHKGCNVKKQIQRSSMDEETVVTTYEGTHTHQTQACSESFEQIL ISHMPF	126	9.1	14637.5
IIc	evm.model.Scaffold42.118	ATGGAGGCCCAAAATGCAGCTACCTGCCATGGCCGCAACGAGAACGAGCTTACCGTTCAA CAGCTTCTCAACGACGGCTCTCCTCTCTTTCTCCATCCCCCAAGTGATCCAACTGTGGCG CCCCCACCGCCAACTTCTATCCTAAGTAAAGATGATCTTAATCGGCTCGTCGCCGGTGTC TATTCCGGCCCTAGAATCCAGGACGTTGAAAATGCCTTGTCCGCGACGTCAGGTCATCAT TACCAGCAAGCCCAACAAGAACAAACCAGATTATCTTTCCTAGAGAGAGGCCTAAAAAAG ATAGAGAACAAGTACACATTGAAGATGAAGTGTTGCAGCAATGGGACGGCTGATGATGGC TACAAATGGCGGAAATATGGCCAGAAATCCATT…	885	MEAQNAATCHGRNENELTVQQLLNDGSPLFLHPPSDPTVAPPPPTSILSKDDLNRLVAGV YSGPRIQDVENALSATSGHHYQQAQQEQTRLSFLERGLKKIENKYTLKMKCCSNGTADDG YKWRKYGQKSIKNSPHPRSYYKCTNPRCSAKKQVERSTEDPDMLMITYEGLHLHFTYLPY NQAQQQLNPPTKRPKKAAEVQTEAHEAEQETNAADKESLHELGLENEFGPQGLLEDVVPL IIRNPSCTTYVSSNNSSSSCSSHHSQSAPNSPSSLSWSPNYSPCFDIGINSSIM	294	6.26	32691.3		AsWRKY49n
IIc	evm.model.Scaffold9.167	ATGGACAGCTTTTCTAGTTCGTCCGGTTTGGGCTTTCCGTCCACATCATCGCTGCCGCCT CCTTCTGCCTTGTCACTGGATCTGGAAAAATATTTCGATGGATACAGGTACAACGGAAGC CATCAAGTTGAGGAAACTAGCACGCCAAATGGGCCGGTCGGATCCGTTGCGGACACGGAG GATCCTGTTCCCGCCAGTAACGGTGCTGCTGCAGATTCTGATAAGAGTAAGACGGGTGAA GGGAAATTATTAATCGAGAAGACGACGATGAAGAAGGTAAGAAAACAAAGATATGCTTTC CAGACCAGAAGCCAAGTTGATATATTGGATGATGGCTATAGGTGGCGAAAGTATGGCCAG AAGGCAGTCAAGAATAACAAGTTTCCAAGGAGC…	597	MDSFSSSSGLGFPSTSSLPPPSALSLDLEKYFDGYRYNGSHQVEETSTPNGPVGSVADTE DPVPASNGAAADSDKSKTGEGKLLIEKTTMKKVRKQRYAFQTRSQVDILDDGYRWRKYGQ KAVKNNKFPRSYYRCTYQGCNVKKQVQRLNKDEGVVVTTYEGIHSHPIERSNDNFEHILT QMHIISSSLPPSHDMVYR	198	8.73	22205.7	AsWRKY13	AsWRKY75n
IIc	evm.model.Scaffold171.22	ATGTCCGGTGACCACCAAGACCTCATCTACTTCCACCACCACGACCACCGCCTCCTCGGC CACGAGCAGGCCCCCAGGATGTACAACTCACAAGATCACTTTCATGATCCGTCTTCATAC ATGAGCTTCACTGACTGTTTACATGGGTCTACTATGGACTACGCTTCGCTGGAGAAGGCC TTTGGTTTTTCGCCGGCTTCTTCTTCCGACATGTTCTCTTCCATAGAAGAAATTCAGAAG CCGGCGACTAGTGTGGGAGATGTAGGTCGTAAAAGTGAGCCTATCACCGCTACTACTCCA AATTCTTCCATTTCTTCTTCTTCTAGTGAAGCAGGTGGGGTTGAAGAAGATTCCGGCAAG ACCAAGAAAGACCGGCAGCCGAAAGAGTCACCG…	948	MSGDHQDLIYFHHHDHRLLGHEQAPRMYNSQDHFHDPSSYMSFTDCLHGSTMDYASLEKA FGFSPASSSDMFSSIEEIQKPATSVGDVGRKSEPITATTPNSSISSSSSEAGGVEEDSGK TKKDRQPKESPEGGGENSDKKTGKAKKKGEKKREPRFAFMTKSEIDHLEDGYRWRKYGQK AVKNSPYPRSYYRCTTQKCNVKKRVERSYQDPSVVITTYEGQHNHPIPTTLRGSAAAMFN PSVLTPAPMAAASRFPHEFLMHINANQRGGGGAAMASSIYPPNFYTFQQHHHQVADCGLL QDVVPSMFLKHEELN	315	7.78	35150	AsWRKY69
IIc	evm.model.Scaffold31.48	ATGGACGACAGCAACGGCGCAGAGACATCCGATCCAGCATCCGAGTTCGCCGTGGATTCT GGATGGGCGCTGGCCGGAGCCGACTCCGACGCCGTTAATTACTTCTTCGATAGGGAGAGC AGCATACTCGGCGATTTCGGATGGAATCTCGAGACCGCCGTGGACCGACAGGGGGAGGGG ATGGGACAGCTGGAAAGAGCTGCTAGTTTGGCGGGAAGCAGCTCCGACAGGGGTCCATCG GGGTTGAATCCTTCGGTTTCCTCAAGCTCGAGCGAGGATCTACAGGAGAAGTCCGCTGGC TTGGACAGGAAGCCGCCTGAGATACCGACGAAGGCCAGAAAGAAGGGTCAAAAGCGAGTT CGACAGCCACGTTTCGCGTTTATGACGAAGAGC…	831	MDDSNGAETSDPASEFAVDSGWALAGADSDAVNYFFDRESSILGDFGWNLETAVDRQGEG MGQLERAASLAGSSSDRGPSGLNPSVSSSSSEDLQEKSAGLDRKPPEIPTKARKKGQKRV RQPRFAFMTKSEVDHLEDGYRWRKYGQKAVKNSPFPRSYYRCTNSKCTVKKRVERSSEDP TVVITTYEGQHCHHAVGFHRAGLISHEAVLASQLNPAISPFYYPGGVQLQREIAPSIPTQ QQASNSSDVGGSRVLPEAPTDEGLLGDMVPPGMRNR	276	6.11	30053.2		AsWRKY57n
IIc	evm.model.Scaffold8.405	ATGTCAAATGGAAAAAGAGATCCGAATCATTACGACTGCAACCCTCAAGGATTCAGCTTC AACAGATCAACCACTTTTCCCTTCTTCCATGATCAATCTCAAGTTCACGAACCCGATCCT CACAACCACCACCAACCCTTCGATCCATTCACTGAGCTGAACACAGCCTTGGACTTCCAT TTCTTAGGCTTCGACGTGGCCTGTTCCTCGCCGGAAGTCATATGTTCAGTCGTCGACGTC CACGACAGCTCCAACAAGATCGGCATCGCTGTCGGAGACTCTGGGGCGACCGCTGCCGAA AGTAATCCATTGACGCCCAACTCCTCCGTGTCTTCTTCTTCCAACGAAGGAGGAGCAGCT GACGATCAAGATCCGGGCAAGAACAAGAAGGAG…	927	MSNGKRDPNHYDCNPQGFSFNRSTTFPFFHDQSQVHEPDPHNHHQPFDPFTELNTALDFH FLGFDVACSSPEVICSVVDVHDSSNKIGIAVGDSGATAAESNPLTPNSSVSSSSNEGGAA DDQDPGKNKKEKQPKGAEVAAGDEKSKKVDDKPKKGKRERGPRFAFLTKSDMDHLEDGYR WRKYGQKAVKNSPYPRSYYRCTSQKCTVKKRVERSFQDPGVVITTYEGQHNHHCPANLRG NLNAPSSILASANSVVSPAFPQELLAQLLPSTSFNIKQQQPYYQQPLPVDHGLLQDLVPP PFFPQQAP	308	6.89	34090.7	AsWRKY58
IIc	evm.model.Scaffold7.90	ATGGAGGGACGCCAAGATATTCCGCCACCACCCCCGCCGCTTCAGTACCAACTGCCTAAC TTTGATCTCTCCATGCCGGCGCTTCCATGTTCGTCGCAGCCGATGGCTCCTGCTGATCTG GACAATATTGACTGGCTAGGGCTGCTGGGTGCTGATCAGGCGGGGCTTGGAGTTAGCAAT GAGAACAATAGGCAAGTGATGACAAGGGAAAACGTAGGAGGAGGTGATAAGGAGATCAAG ATGACGACGAGGGAAAGGAGGAGAGAGAAGAAGGCAAGCCGGCCAAGGTTCGCGTTCCAG ACGAGGAGCGCCGACGATATACTTGATGATGGCTACCGGTGGAGGAAATACGGGCAGAAA TCTGTCAAGAACAGCATCTATCCCAGGAGCTAC…	564	MEGRQDIPPPPPPLQYQLPNFDLSMPALPCSSQPMAPADLDNIDWLGLLGADQAGLGVSN ENNRQVMTRENVGGGDKEIKMTTRERRREKKASRPRFAFQTRSADDILDDGYRWRKYGQK SVKNSIYPRSYYRCTQHTCNVKKQVQRLSKDTSIVVTTYEGIHNHPCEKLMETLAPLLKQ MQFLSRF	187	9.32	21459.5
IIc	evm.model.Scaffold1.584	ATGTCTTCTCCGACCAGCCATGGCGTCTTGAGCCGGAGAGGCATGTTTGAAGATTCGAGT AATATTTCGGCTCCGCTGACGGCCCTCTTTTCTCTGCCCCAAAACCTGACGACGACAACC ATGACGGTCGGCAGTTTTCCGTCGTTAGTGTGCGACGACGACCCAAGTGCTTCTCTCAAA GCGTTCAGCGCCCAAGTTCCGGCTGCCGACATCTCTGAGACTGAAACCCTATTGTTGAGG TCGCTGATTTCCAGCAGTCAAAAGCACGGCGTAATCAGAGAGGTGGAGGACAGCCGCCGG TCATCTTTTCTGGCAGCTCCTCGCCTGCTAATACCCTCGCAGAGATCCACCGCCAATTCC TGGGATGAATGGGGAGAGGTCAACTATGGATAT…	777	MSSPTSHGVLSRRGMFEDSSNISAPLTALFSLPQNLTTTTMTVGSFPSLVCDDDPSASLK AFSAQVPAADISETETLLLRSLISSSQKHGVIREVEDSRRSSFLAAPRLLIPSQRSTANS WDEWGEVNYGYGWGGGKRSSRGEYDGLGVSAVKMKKKMKSGRRKVREPRFCFKTMSDVDV LDDGYKWRKYGQKVVKNTQHPRSYYRCTQDNCRVKKRVERLAEDPRMVITTYEGRHVHSP SHDDVHDLEASSQLDHLF	258	9.23	28982.6		AsWRKY13n
IIc	evm.model.Scaffold457.11	ATGGAAGAAGAAGATCAGAGAAGATCAGGAGTTGGGAATGGCTACGAGCTTCATCATCAT CATCATCATCATCATCATCATCATCATCATCATCATCATCATCAGGCCATTTCCGAAATG GGATTTGTGCACTTTGAAGAAAATCTGCAGGTGATGAGCTTGTTGGGGCCTCCGTCCGCT CATCATCAAATCTCTCCTCCTCCTTCCACTTCCGCCTCCTCTGCCCTAGGGTTTGCCTCC ACTACTCTATCTCAAACCCCTCCTCTGCAGGTGAATGCTTTCGGTTCCAAGACTGCTTCC CACGAGAATAATCATTCTCGCACTGGTAACGGTACTAGCAACGATCAAGGAAACAATTCC TGGTGGAGGAGCTCGGGCGGGTCAAGTGACAAG…	693	MEEEDQRRSGVGNGYELHHHHHHHHHHHHHHHHHQAISEMGFVHFEENLQVMSLLGPPSA HHQISPPPSTSASSALGFASTTLSQTPPLQVNAFGSKTASHENNHSRTGNGTSNDQGNNS WWRSSGGSSDKNKVKMRRKLREPRFCFQTRSDVDVLDDGYKWRKYGQKVVKNSLHPRSYY RCTHSNCRVKKRVERLSEDCRMVITTYEGRHNHSPCDDSNSSEHEAFSSF	230	8.82	26362.8		AsWRKY12n
IIc	evm.model.Scaffold19.311	ATGGACTATTACCATGATCATCAAGATCTTGACCATTTTCTGAGCCCTGATCAGTTGGAT GATCACAGCAGCCTTATTAATCTTTCTGATCATGGCTCTGATCACCACCAAATCCCGGGC CACTCTACCCCTAGTAGCTCCATCACTGATCTAATAAAATACCCTTATCATAATTATTAT GTTCATCCAAATTGCTACTCTTCTGATGATCATGATCTTAACCCTACTAATTTCCAAGAA GAGAGTAGCCATGTGAGCGGAAGTGAGCCGGATGATACGGGAAGTACTAAAATCGCTTTC AGGACAAGAACTCAGCTGGAGACGCTGGATGACGGCTTCAAATGGCGGAAATATGGGAAA AAGATGGTTAAAAAAAGCCCTTATCCCAGAAAT…	537	MDYYHDHQDLDHFLSPDQLDDHSSLINLSDHGSDHHQIPGHSTPSSSITDLIKYPYHNYY VHPNCYSSDDHDLNPTNFQEESSHVSGSEPDDTGSTKIAFRTRTQLETLDDGFKWRKYGK KMVKKSPYPRNYYKCSSRGCGVKKRVERDSEDSSMLITTYQGRHNHQSPTGVVYNVNQ	178	6.13	20541.3
IIc	evm.model.Scaffold5.378	ATGGCCGGGGATCCTAGCAACAGATTCGAGTTCCCGGAGGACTTGACCTTCGACGATTTC CTGGAGGATGATCCTGCTGCAGCTGTCTTCTCCACCGGGTTCCTGGATAACAATCCGCAG AATCAGGCATCTCAAGTTGGAGGACCTAAAGGTGGACCAGGGAGGGAGAGGGAAGTGAGA GAGAGGTTTGCTTTCAGAACCAGGTCTGAGGTGGAGATATTGGATGATGGATTCAAGTGG AGGAAATATGGGAAAAAGATGGTCAGAGACAGCCCCTATCCCAGGAACTACTACAAATGC TCAGTGGAAGGATGCCCGGTGAAGAAAAGAATAGAAAGAGACAGAGAGGATCCAAGCTAT GTGATTACTACTTATGAGGGTAACCACTGCCAT…	411	MAGDPSNRFEFPEDLTFDDFLEDDPAAAVFSTGFLDNNPQNQASQVGGPKGGPGREREVR ERFAFRTRSEVEILDDGFKWRKYGKKMVRDSPYPRNYYKCSVEGCPVKKRIERDREDPSY VITTYEGNHCHGSTTN	136	5.47	15595.2
IIc	evm.model.Scaffold1.565	ATGGATCTCCCAAACCCTAACCCTAATTTTTCCCTTGAAGAGTACTACAGCTTTGCCGGA AATTCCCTGGATTCCTCGGCGCAGCTCCAAGTCTCGGATTATCTTGTGGCCGACGAGTGC GGCTTCGAGCAGGACTCGTCTTCGGCGAGCTTGACCTCGACGGAGAAAGTCGCCGGGGGA TCGATGGATCCATCAAGTGGTGCCGTGACTGCGAGTGCAACATCAGCGGATAGTAACATG AAATTTAAAAGTAGGTTGGGAAAGCACAAGTTGGAAGTGGGGCATAGAGTTGCGTTCAGG ATGAAGTCAGATTTGGAGGTCATTGATGATGGATATAAATGGAGGAAATATGGGAAGAAA TCTGTCAAGAACAACCCCTATCCCAGGAACTAC…	576	MDLPNPNPNFSLEEYYSFAGNSLDSSAQLQVSDYLVADECGFEQDSSSASLTSTEKVAGG SMDPSSGAVTASATSADSNMKFKSRLGKHKLEVGHRVAFRMKSDLEVIDDGYKWRKYGKK SVKNNPYPRNYYKCSVVGCFVKKRVEKDKDDAGYVITTYEGIHNHESPCDIYSNQMLSHT IQNSSPSSFYP	191	6.2	21205.5
IIc	evm.model.Scaffold70.29	ATGCAGCAAATTATTCTCAAGTTAGGTGGTCTAGGATTAACTGAGCCACCAAAGGAAGAG GACTGGGAAGCCCATGAGATCCATCTGATGGATAATAGACTGTCTGAGCTTCCAGAGTCT CCAAATTGTCCGTTATTAAATGCATTGTACTTGCAGAGGAACGCTTCTCTGACAGCCATT CCTCCATTGTTCTTCAAGTACATGCCTGCACTTCAAGTTTTGAATTTGTCCAACACTAGT ATTAAAGTTTTACCAAAATCTCTTACCATGTTGGTCAGATTACAAAAACTCTTTTTGAAA AGTTGCCCCCTCTTGATGGTGATATCACCTCATGTTGGGGAACTTGGGAATCTGGAAGAA CTTGATCTTGATGAAACTCAAATTGTAGAGTTG…	4518	MQQIILKLGGLGLTEPPKEEDWEAHEIHLMDNRLSELPESPNCPLLNALYLQRNASLTAI PPLFFKYMPALQVLNLSNTSIKVLPKSLTMLVRLQKLFLKSCPLLMVISPHVGELGNLEE LDLDETQIVELPAEIAKLTKLKCLKVSFYTHVNRSKHFSSKTMIHPGIISNLSHLTNLSI DVNQEDLRWNESVEAVVKEICCLKLVKCLGLYLPEPQLLDKCRLSNRLPIYSVLTHFRLT VGQHKRRNISRVPNKANAEFSRWDKCLKFVNGHNIPIDVRRALKHTTSFFLDHHITAKNL SEFGIENMKQLKFCLLAECNEMDTIFYGNKNIEDTFDRLSEVDIGAKQVPPSLEYLSMYY MGKLETVWKVSIPGDDRLSNLKLLTLHSCPKLT…	1505	7.58	169850		AsWRKY51n
IIc	evm.model.Scaffold105.17	ATGGAAGAACAAATTGGTTCGGGAGCAGGAACCCAACCAAAACTGGCGTTGGAAGACATC TTTGGCCTCCCTGCGGACACATGTTCTTCAATTCCTCCATTACCAACCTCAACAACTGAA CATCAACACGATCAGTTGCCATCGAACGAAGTTATTGACTGGGCCACTCTCTTCAAATCC CATGAACAAACGGTTATTGCAAATAATTACAATACTTCGGCATCCATTGCTGGTGTTAAT TATAATGGAAGCATCGGTGGCCGGAATAGTGAGCATCGAGGAGTTGGGAAAGGCCGGAGA GGGAAGAAGGCAAGCGTGCCGCGGGTCGCCTTCCATACCAGAAGCTCGGAGGATGTCCTT GACGATGGCTACCGCTGGCGGAAATATGGCCAG…	549	MEEQIGSGAGTQPKLALEDIFGLPADTCSSIPPLPTSTTEHQHDQLPSNEVIDWATLFKS HEQTVIANNYNTSASIAGVNYNGSIGGRNSEHRGVGKGRRGKKASVPRVAFHTRSSEDVL DDGYRWRKYGQKSVKNSVHPRLAITIIRWESYKNPPCGLVKPTVCPLYFEKPILCPPCFL AA	182	8.81	19989.6
IId	evm.model.Scaffold68.74	ATGGAGGAGATTGAGCAGGCTAGCAAGGCAGCTATAGAAAGCTGCCACAGAGTTCTCAGC CTCCTATCTCTACCAAAGGATCAAACCGAGAATAGAAACTTAATGGTAGAAACTGGGGAG GCTGTTTATAAGTTCAAGAGAGTTGTGTCCCTCCTGAGCATTGATTTAAGCCATACAAGA GTGAGGAAAGCTAAGAAATTTAGATCAAATTTGCCTCAAAGAATCTTCCTTGATAGTGAC AAAAGCACAACAATCTCATCACCCAAACCCCTCCAAGTTTACCCCAGCAATTTCCTTGAC AGACCTCCTAGTGAACTAGATCCCAGAACTAGAACTCATTTCCCACAGAGCCAAAAGTTT ATTTTTGGGAACCCACATATGAAGTCTCCTCCC…	1044	MEEIEQASKAAIESCHRVLSLLSLPKDQTENRNLMVETGEAVYKFKRVVSLLSIDLSHTR VRKAKKFRSNLPQRIFLDSDKSTTISSPKPLQVYPSNFLDRPPSELDPRTRTHFPQSQKF IFGNPHMKSPPKNSQLRPSQEFRLLQQQQILQRLQYQQQQQMEYHADLAYSRSSGCINIK FDGSRCTPTMSSNRSFASSLSTMEASVAEVEQNSFHLTVMPQSFDQISQQSGRRCSARED GSLKCGGSNKCHCSKRRKLKVKRSIKVPAISNKVADIPPDEYSWRKYGQKPIKGSPHPRG YYKCSSVRGCPARKHVERCLEDPSMLIVTYEGEHNHSRLASSQSALV	347	9.72	39490.9
IId	evm.model.Scaffold1.247	ATGGCTGTCGAGCTTTTGTTGGGCTTCAGAAAGGTGGAGGAGAACGACGTTGTCAAGGAA GCAGTCTCCGGCATCCAAAGCGTAGAGAAGCTCCTCAGAATCCTATCTACAACCCAACCA CCACAACAGGAAGAAAAAAAGCCCCATTCCCCTACATGCTCCTCCACCGATCTCGGCGTC GACTGCCGAGCCGCCACCGACGCCGCTGTCTCCAGGTTCAAAAGAGTCATCTCCCTCCTG GGTCGGACTCGGACGGGTCACGCCCGCTTCCGACGGGGCCCGGTTTCGCCCCCTGCTTCT GTAATCACCAACACGAACAGTACTAGCAAAGAAATCAGCCAGGAGCAGGAACGGAAGGTC TACTACGCGACGCCGATACAGCAGATCCCTCCG…	981	MAVELLLGFRKVEENDVVKEAVSGIQSVEKLLRILSTTQPPQQEEKKPHSPTCSSTDLGV DCRAATDAAVSRFKRVISLLGRTRTGHARFRRGPVSPPASVITNTNSTSKEISQEQERKV YYATPIQQIPPGVLYNPYLQRQDSSATINFSYSSAGNASFKSCLTGETEISKQPGSSTSL QVMNLSSSLVNKPPLSSCSSFKRKCSSEDFAAGKCSGSSTGRCHCSSSKKRKLRKKRVVR VPAISLKMADIPPDDYSWRKYGQKPIKGSPHPRGYYKCSSVRGCPARKHVERAVDDPSML IVTYEGDHNHSQLPVPEPPTLILESS	326	9.6	35760.7
IId	evm.model.Scaffold21.273	ATGGCGGTGGATCTGATGCGCTTCCCCAGGATGGATGACCAGGCTGCAATCCAGGAGGCT GCCTCCCAAGGTCTCAAGAGCATGGAGAGCCTAATCCGCCTCCTCTCTCACCAACACCAC CGCTCTGCCGCTGCCGCCGGCGACTTCTCCGACCTCACGGACGTCACCGTCTCCAAGTTC AAAAAAGTCATCTCCCTCCTCAACCGGACCGGCCATGCACGCTTCCGTCGGGGACCGGTC AAATTCCCGTCCTCTGCCTCGTCTCCCTCATCTTCCTCGGCCTCTCTTCCCGATCCTCAC TCTCAATACCCAGCTACGCATATGGTTACATCCGCTTCCGTCCCGGTTCCGACGAGTTTC GTGCAGTCGCAGCCTCAGAGTTTGACTCTCGAC…	1011	MAVDLMRFPRMDDQAAIQEAASQGLKSMESLIRLLSHQHHRSAAAAGDFSDLTDVTVSKF KKVISLLNRTGHARFRRGPVKFPSSASSPSSSSASLPDPHSQYPATHMVTSASVPVPTSF VQSQPQSLTLDFTKPNLFSSNPKSAELEFGKDSFSVSSNSSFMSSAITGDGSVSNGKAGS SLFLAPAPPASSGKPPLSVPPSRKRCHEHDHSEGASGGLSGSGNGKCHCSKRRKNRMKRV VRVPAISSKVADIPPDEYSWRKYGQKPIKGSPYPRGYYKCSTVRGCPARKHVERDPDDPG MLIVTYEGEHRHAQLVMQESLANGNGVGVGLVFQST	336	9.72	36064.6
IId	evm.model.Scaffold147.33	ATGGAAGAGGTTGAGGAAGCTAACAAGGCGGCTGTTGAGAGCTGCCATAGAGTTTTAAGT CTCTTATCGCAGCCGCCAGATCAGGTTCAGGACAGAAAATTGATGATAGAAACTGGGGAG GCGGTTTTTAGGTTCAAGAGAGTAGTTTCTCTTCTAGGCAGTAATTTGGGTCATGCAAGA GTTAGAAAGATGAGGAAGTTGGTGACCCCTTTGCCTAAAAGCGTGCTCTTGGATAATCCG CACCCAAAGACCAAAGATTTCCACCCAACAGATCTGCAAATTCGGCAATCTAGTTCCCGT GATGATCCAGCAAGAGATTTGAGCTCACATGCCAGGAGTTGTCTCTCTTTGGGGAACCCT TCCCAACAACAGCAGCTGCAACAAAGATTGCAG…	969	MEEVEEANKAAVESCHRVLSLLSQPPDQVQDRKLMIETGEAVFRFKRVVSLLGSNLGHAR VRKMRKLVTPLPKSVLLDNPHPKTKDFHPTDLQIRQSSSRDDPARDLSSHARSCLSLGNP SQQQQLQQRLQLQQQQQRMKHQAEMMFRKSNSGISLNFDSSSCTPTMSSSRSFISSLSID GSVANLDGNAFHLIGAPRSSDQSSQPKRKCSARADGGSVKCASGGRCHCSKKRKHRVKRS IKVPAISTKLADIPPDDYSWRKYGQKPIKGSPHPRGYYKCSSMRGCPARKHVERCLEDSN MLIVTYEGEHSHPRMPSQSTTT	322	9.9	35972.9		AsWRKY21n
IId	evm.model.Scaffold8.18	ATGGAGGAAATAGAAAGGGCTAATAAGGCAGCTGTTGAGAGCTGCCACAGAGTTTTAAAC CTCCTCTCTCAGCCTCAAAACCAGATCACCGACAGGAACTTGACTGCACAAACTGGGGAG GCAATTTCCAAGTTCAAACGAGTGGTTTCTCTTCTAAATGGCAAATTGAGTCACCCAAGA GTGAGAAAGTTCAGGAAGTTGCAAACCCCTGTATTTCAAAGGATCCTCTTAGATAATCCA CACCAGAAGTTAAAAGATTTTCCTACCAAGAACCTGCAGCAGCTTAATCAGTCTAGTAAC CATGAAAGTCCCCTTCAAGATTTGAGGTTACTTGCTAAGAATGCCCTCCCTTTGGCTGGC ACATCTTCGGAACCAAGCTCAAATGGTAGAGAC…	1068	MEEIERANKAAVESCHRVLNLLSQPQNQITDRNLTAQTGEAISKFKRVVSLLNGKLSHPR VRKFRKLQTPVFQRILLDNPHQKLKDFPTKNLQQLNQSSNHESPLQDLRLLAKNALPLAG TSSEPSSNGRDPLQLSQRASQFNVLQQQQLPQRLQQLNQQEQLNQQQQQYKMKQQAEMVF PTGNSGISINFENSSCLPTLSSDRSFISSLSLDGRGANLDGNSFRLIGAPCSSDQSWQLR KKCHGSGEDWSIKCGSSARCHCSRKRKHHIKRSIKVAAISNRLADIPPDDCSWRKYGQKP IKGSPHPRGYYKCSSIRGCPARKHVERCVDEPSMLIVTYEGEHNHPRLLSQSVTT	355	9.81	40074.4
IId	evm.model.Scaffold229.22	ATGGCGGTGGACTTTATGAGAGGTTGCTTCAGTGGCGACACCTTCGCCGCCAAGCTGGAG GCCTCCGCCCTCCGAGAGGCCGCAACCGCCGGGATCCAAGGCGTCGAGGAAGTCCTTCGG TTGCTTTCTAACGGCCAGCTCAGGGACTCCGACCCCGTTCCCGAAATCCGGGTTGTGACA GACGCGGCGGTTAGTCACTTCAAGAAGATGATTTCGCTTCTCGGTCGGCCGCGGACCGGC CACGCTCGGTTCAAGCGGGCGCCGGTTCAGGTTCAGCTGCTGCCGGAGAAGAAACCGATA GAACCGAAGATGAATCTTCAGCCAGAGCCAGCGCCGCAGTCTGGTCAGCCCAAAGAACAG AGCGGCGGTTCTGCTTTCCGGGTATATTGCCCT…	1053	MAVDFMRGCFSGDTFAAKLEASALREAATAGIQGVEEVLRLLSNGQLRDSDPVPEIRVVT DAAVSHFKKMISLLGRPRTGHARFKRAPVQVQLLPEKKPIEPKMNLQPEPAPQSGQPKEQ SGGSAFRVYCPTPVHRLPPLPHSNKTSSAKNGFLERNEAQLPPPPPPPPSTTISFSATAP ISGASSFVSSMTAGDTESVHRSLSSSGFQFTSPSHVYSSGKPPISTSSLKRKCNSMDDAA LRCGSSGRCHCSKKRKSKLRRVVRVPAISSKMADIPPDEFSWRKYGQKPIKGSPHPRGYY KCSSVRGCPARKHVERAVDDPMVLVVTYEGDHSHALNVTDAPVAVVLESS	350	9.73	37800.2		AsWRKY7n
IIe	evm.model.Scaffold13.237	ATGGACCCAGATTGGGACCTCTCTGCCGTGGTCAGGAGTTGCTCCTCCACCATGTCACCC CGCTTCCCCCCTACCGCCGATCGCGCTTTCAGTACTACTGATAAGCCGGTGGCGGAGGAG GAGGAGCCGCTCGCTTGCTTGGCGTCCCTGACTTTTGAAGACGATGATGATTCTCATCTC TTGCGTTACCCCGATATGTCACAACCAGAAAAATACGGCTCTTTGTCCCAGTCCTACCCG CCGTTTTTCACTTCGACCCCCACAAATAGCGGCACCAACCCTTCGGATTTGGTTAATCCA CCGTCTTCTACCTCCCTTCTCGGCGTATCGATCGTCGCGGATCACGTCTGCCACCTAGAC CCACATGCAGGCACGTCAGGCATTGCTCCCTCC…	1173	MDPDWDLSAVVRSCSSTMSPRFPPTADRAFSTTDKPVAEEEEPLACLASLTFEDDDDSHL LRYPDMSQPEKYGSLSQSYPPFFTSTPTNSGTNPSDLVNPPSSTSLLGVSIVADHVCHLD PHAGTSGIAPSQPTSASPPLVFLHRPPNYQQQPQQLVGPPKRRSPAVSRATVPHPPRPKK LRKSLLKRTVTHVTADNLSSDQWSWRKYGQKPIKGSPHPRNYYRCSSSKGCSARKQVELS KSDPDMYVVTYTGDHTHPRPNYRNSLAGSTRNRVGSAPRLAAEAMEGSSSSLLSATSSTV GTGEASSAQYAEVEDNQVDEETEEMVAAKKTRDVESEDDDEDLLIPNLVLDDDLFKGLKE LSGGGFGQSPSFEDNFSSGSSAGGAAARSG	390	5.42	42084.3
IIe	evm.model.Scaffold31.217	ATGGAAGAGTTGCAGGAGCTTTACAAGCCTTTCTTCCCCAAATCTCAGCCTTTTTCTTTT CAAACAACTTCTTCTGTTTCTTCATTTCCTTCATCGCTGAGTCTGTCCAGAGGACAAGCT CAGGTGCACCGCCAACAGCCCAAGCAGTCTCAAGCTACCTCTGTGAGATCCAGAAAAAGG AAAACCCAGCTGAAGAGGGTGTGCCATGTTCCGGCGGAGGCTCTCTCTTCCGACGTGTGG GCGTGGAGAAAATATGGACAAAAACCCATCAAAGGTTCCCCTTATCCAAGGGGCTATTAC AGATGTAGCAGTTCAAAGGGGTGTTTGGCCCGGAAACAAGTGGAGCAGCACAGATCCGAC CCTACTATGTTTATCGTCACATACAAAGCAGAG…	726	MEELQELYKPFFPKSQPFSFQTTSSVSSFPSSLSLSRGQAQVHRQQPKQSQATSVRSRKR KTQLKRVCHVPAEALSSDVWAWRKYGQKPIKGSPYPRGYYRCSSSKGCLARKQVEQHRSD PTMFIVTYKAEHNHPAPTHRNSLGGSTRQKPCPSQMAAGDSNKASPPAKPATSSSTVTYL DDELPRSVKLERESREDVAEEEEEGDYGVSDTGVSDDFFEGLEELASDCFSDQFPASLGI P	241	8.22	26841.8		AsWRKY22.1
IIe	evm.model.Scaffold129.9	ATGCGCGCCACCTTCTTCAACTCCAACCCCTTCCGGAGCTCCGACAGGGAAGACGACGAC CAGATCTTCACCCCTCAAAACGGCGACGAATCACCCCCTTCTCCCACCTTCCGCAGCATG AACATTAAGAAAGGTCGGAAATCCATTCAGAAAAGAGTCGTCTCGGTCCCCATCAAAGAC GTCGAAGGTTCCCGCCTCAAAGGCGAGACTCCGCCGCCGTCAGATTCCTGGGCCTGGCGG AAGTACGGCCAGAAACCCATCAAAGGCTCTCCTTACCCTAGGGGATATTATAGATGTAGT AGCTCAAAGGGCTGCCCGGCCAGGAAGCAAGTGGAGAGGAGTAGGGTGGACCCGAAGATG CTGGTGATTACCTATTCATGCGAGCACAACCAC…	801	MRATFFNSNPFRSSDREDDDQIFTPQNGDESPPSPTFRSMNIKKGRKSIQKRVVSVPIKD VEGSRLKGETPPPSDSWAWRKYGQKPIKGSPYPRGYYRCSSSKGCPARKQVERSRVDPKM LVITYSCEHNHPLPVSRNNSSAAAAKQAAAAKAEVETEPEPSTSRSDPEIETASEEKFTD LGEESMLTTAAGDEFAWFGEMETTSSTVLESPVFAERSSGDSGADLGMFFPMGEEDESLF ADLEELPECSVVFRHHRSVGPQVGIC	266	5.16	29384.6		AsWRKY69.1
IIe	evm.model.Scaffold314.23	ATGCGCGCCACCTTCTTCAACTCCAACCCCTTCCGGAGCTCCGACAGGGAAGACGACGAC CAGATCTTCACCCCTCAAAACGGCGACGAATCACCCCTTCTCCCACCTTCCAAAAGAGTC GTCTCGGTCCCCATCAAAGACGTCGAAGGTTCCCGCCTCAAAGGCGAGACTCCGCCGCCG TCAGATTCCTGGGCCTGGCGGAAGTACGGCCAGAAACCCATCAAAGGCTCTCCTTACCCT AGGGGATATTATAGATGTAGTAGCTCAAAGGGCTGCCCGGCCAGGAAGCAAGTGGAGAGG AGTAGGGTGGACCCGAAGATGCTGGTGATTACCTATTCATGCGAGCACAACCACCCTTCC AAACAAGCTGCGGCGGCGAAGGCCGAGGTGGAG…	726	MRATFFNSNPFRSSDREDDDQIFTPQNGDESPLLPPSKRVVSVPIKDVEGSRLKGETPPP SDSWAWRKYGQKPIKGSPYPRGYYRCSSSKGCPARKQVERSRVDPKMLVITYSCEHNHPS KQAAAAKAEVETEPEPSTSRSDPEIETASEEKFTDLGEESMLTTAAGDEFAWFGEMETTS STVLESPVFAERSSGDSGADLGMFFPMGEEDESLFADLEELPECSVVFRHHRSVGPQVGI C	241	4.77	26682.5		AsWRKY69.2
IIe	evm.model.Scaffold18.188	ATGTGCAGCTTTCTTGGGGTTGACATGGAGAATTATCAGGGCGATTTGACGGATATCGTT CGGGGGACCGCCGGGTCGGATGTTTCTGCTCCTCCAGCTTGGCAGTTCCCTTCTGATCCC GTGAATTTCTCCTCCTCGGGTATGGATGATCCTAGTGTCGTTGACAGCTCCTTCGGCGAT CCTTTCTCTGCCATGAGCATCGATCCTCTTCTCGACGAGCTGGCCGTTGCCGGTTCGCCC GGCTACTTCATTGCTCCAGCAGCTCCAGTCGTCGAGGACAGCTTCTGCCCCGAGAGCAGT AGCAACAACGTCGTTAGCGGTAGTAATAACATCAGCATGTTGGGCACTCACAAGATTTTT GAGGACGACACCAAGAGTCCTCCCTGCAATATT…	1299	MCSFLGVDMENYQGDLTDIVRGTAGSDVSAPPAWQFPSDPVNFSSSGMDDPSVVDSSFGD PFSAMSIDPLLDELAVAGSPGYFIAPAAPVVEDSFCPESSSNNVVSGSNNISMLGTHKIF EDDTKSPPCNILSRIQISPSGKQMGVSPRDSPAMVSPRGVKAPAVVAGNMINGGSSEGCL IEGTGPVQISSPRNLGIKRRKNQAKKVVCIPAPAAANSRSSGEVVPSDLWAWRKYGQKPI KGSPYPRGYYRCSSSKGCSARKQVERSRTDPNMLVITYTSEHNHPWPTQRNALAGSTRSQ PSKGNAAGKKDETPTKESSSDWADLSPTIARGGTCASVKEEGADDTQNKEMELEDSELDF SGGGQGYRPELISADESGHQHQDDLFAGLDVIE…	432	4.89	46025
IIe	evm.model.Scaffold7.87	ATGGAAGACGATTGGGATCTGCATGCGGTGGTTCGGGGCTGCTCCGCCGCTTCGTCTTCC TCCTCCTCCTCCTCCACCATCACCACCACCACAGGCACGTTGGCTGCCGTTCCTTCTCCG GCGGACTTCACTTCCCAATCCTGCTTCTCGCCATTTGTTGCTCAACTCCCTTGCCTTCCA GATCCTTTTGAAGCCGTTAACGCCATGGAAGAGTTGCAGGAGCTTTACAAGCCTTTCTTC CCCAAATCTCAGCCTTTTTCTTTTCAAACAGCTTCTTCTGTTTCTTCATTTCCTTCATCG CTGAGTCTGTCCAGAGGACAAGCTCAGGTGCACCGCCAGCAGCCCAAGCAGTCTCAAGCT ACCTCTGTGAGATCCAAAAAAAGGAAAACCCAG…	969	MEDDWDLHAVVRGCSAASSSSSSSSTITTTTGTLAAVPSPADFTSQSCFSPFVAQLPCLP DPFEAVNAMEELQELYKPFFPKSQPFSFQTASSVSSFPSSLSLSRGQAQVHRQQPKQSQA TSVRSKKRKTQLKRVCHVPAEALSSDVWAWRKYGQKPIKGSPYPRGYYRCSSSKGCLARK QVERHRSDPSMFIVTYTAEHNHPAPTHRNSLAGSTRQKPCPSQMAAGDSNKASPSAKPAT SSSTATSLDDELPRSVKLERESREDVAEDEEEGDYGVSDTGVSDDFFEGLEELASDCFSD QFPASLGIPWSVNNATAAASSI	322	6.01	34880.5		AsWRKY22.2
IIe	evm.model.Scaffold7.293	ATGGATTCTTCTGTCTCCATATATTTGGATTCAAGGGCTTCACCGCAAACTCTGGCATCT AGAAAAAGGAAAGTGATTGAGAGGTCTGTTGTTAGAGTGAAGATGGGAGAAAAGTATGGG AAGGTGAAGAATGAAGGGCCGCCTTCTGATTCGTGGTCTTGGAGGAAATATGGGCAAAAA CCAATTAAAGGATCTCCTTTTCCTAGAGGGTACTATAGATGTAGTACATCAAAAGGCTGC TCAGCCAAGAAGCAAGTAGAGAGATGCAGAACAGATGCTTCAATGCTTGTGATCACTTAT ACATCAACCCACAACCATCCATCTCCAGGCACCCACAGCCACAGACCAAGCCAGAATCCC AAAAAAAAGGATCAACCTCTGAGAACTCCAAAA…	816	MDSSVSIYLDSRASPQTLASRKRKVIERSVVRVKMGEKYGKVKNEGPPSDSWSWRKYGQK PIKGSPFPRGYYRCSTSKGCSAKKQVERCRTDASMLVITYTSTHNHPSPGTHSHRPSQNP KKKDQPLRTPKQEDTHEEEEEEKQSQDINYQETSRKEELEDDQAQTSEREGHHFHYIESP LSSPSPQEMMINQQVDSLFSGERSHDITLGFMLDEEPINASCLHHDLLACSSPKSEGNDF FDELEELPTALPFTSFMKNNYFRETIPPVHS	271	6.07	31036.4
IIe	evm.model.Scaffold8.462	ATGGAGCGCCGACTTCGACCCACCTCTTTCCTCCAGGACCACGAAGATCCAGACGAACCC TCGTCGGAAAACGGCCCCGACTGCTCCTCCGGAGACGACTCCAAGCTGCCCGCCGAGCCG TCGCCCAAGAAAAGGAGGTGCATGCAGAAGAGGGTGGTATCGATCCCGATCGGGGACATG GAAGGATCCCGGAGCAGAGGGGAGGTTTTTCCGCCCTCCGATTCTTGGACCTGGCGAAAA TACGGCCAAAAACCCATCAAAGGCTCCCCTTACCCCAGGGGATATTATCGGTGCAGCAGT GCCAAGGGATGCCCCGCCAGAAAACAAGTTGAGAGAAGCCACCTGGACCCCACCATGCTC CTTATCACCTACGCTTCAGACCACAACCACCCC…	741	MERRLRPTSFLQDHEDPDEPSSENGPDCSSGDDSKLPAEPSPKKRRCMQKRVVSIPIGDM EGSRSRGEVFPPSDSWTWRKYGQKPIKGSPYPRGYYRCSSAKGCPARKQVERSHLDPTML LITYASDHNHPRPLPLPHPHRPAPPPSPKPHEDSTPSSEPLDPELADDPLLGNSDEFGWL GDVAVTAQVFDRPIYDSGDLAAVRLDLGEDEESLFADLGELPECSFVFRPGKWRFSTAVP CCGSTR	246	5.42	27361.5	AsWRKY38	AsWRKY65n
IIe	evm.model.Scaffold3.221	ATGGAATACGACTGGGATTCGCAAGCACTATTTGGGGATCGCATAATAGACCCTTATCCT GTGTTTGATTATCCTTTCGGCCTTCATGAGTTCCAACCGCAAGAATTGTTAACATCCGAT TGCCCAGAAAATTTCGAGGCGACAAGTGCAGATTTTGATCAACTGGAGGGACTTTACAGG CCATTTCACCCTATTTTCCGGCAAACCATCGTCACGGATTCCCTGATTGTTCCCCAGGAT CCGGAGATGAAGACAGAGAAGCTCAAGAGCCTGCAATCTCTTTCTGCTCAACCTCCTGCT GTTCGCGTGGCCAAACCAAACAAAATTAGGAAAAACCAGCAGATCCGAGTGGTGCAGCAT GTAACGGAGGATGGTCTTCAGTCAGATACGTGG…	858	MEYDWDSQALFGDRIIDPYPVFDYPFGLHEFQPQELLTSDCPENFEATSADFDQLEGLYR PFHPIFRQTIVTDSLIVPQDPEMKTEKLKSLQSLSAQPPAVRVAKPNKIRKNQQIRVVQH VTEDGLQSDTWAWRKYGQKPIKGSPYPRSYYKCSSLKGCLARKQVERSCSDPNIFIITYT AEHSHSEPTRRSSLAGSKRNKAKANVQLERRLSTETLPSPAMEQENKEVHDLQGGQKLED TIVISNELVQSLEDLESLLMDQTFIDISPELWPIEDFATFMDGNS	285	5.11	32642.7
IIe	evm.model.Scaffold306.65	ATGGACTTGGATTCTTCCTCTCCAAAATTGGACCCAAAATTGAAAGCACCAATTCGGGCA TGCAAAACAAGAAAGGTGGTTCAGACTGAGAAGAGTGTTATTAGAATGAGGATTGGAGAG AATGTTGGGAAGCTGAAGAATCAAGGGCCTCCATCTGACTCATGGTCTTGGAGGAAATAT GGTCAAAAAGCAATAAAAGGCTCTCCATATCCCAGGGGCTATTACAGATGCACATCAAAA GGCTGTTCAGCTAAGAAGCAAGCGGAGAGATCAAAAACAGATGCCTCAGTGCTTGTGATA ACTTACACTTTTGCCCACAACCACCCTTGTCCCAGTCTTCAGGGCAGCAGAGCCACCCAG CAGCCGAAAGAGAGGCCCAAGTCCTTGAAGCAA…	666	MDLDSSSPKLDPKLKAPIRACKTRKVVQTEKSVIRMRIGENVGKLKNQGPPSDSWSWRKY GQKAIKGSPYPRGYYRCTSKGCSAKKQAERSKTDASVLVITYTFAHNHPCPSLQGSRATQ QPKERPKSLKQENRAEEASQEDQHADISFEKLLKTSVRGSAQGIIMNKEGPFSENIDKSH DITLGFVLDEEPMIPCPHHHLMKSLTPNSEGNDIFDELEEL	221	9	24805.1
III	evm.model.Scaffold3.179	ATGGAGGAAGAGAGGAGTTGCGGGCAGAAGAGTCTGATCAGTGAGCTCATACATGGGATG GAGCTGACGAAACAGCTGAGGCAACATGTAGATGCCAATTCTCCTGCTGGAACCATGGAA TTTCTCATTCATAAGATACTGTCTTCCTACGAGAAGTCTCTTAGGATTTTGAACTGGAGC AGATCAGCTCCTTTGCAGCAGGCTATGGCAGTCACATCAGCTCTGCCTGAGTCTCCCATT TCCATCAACGGGAGCCCTCGAAGTGACGATTTTGACAAGGACAATCATGAAAGCAGATAT TGCTCGAAGAAAAGAAAGATGTTACCAAGATGGACAGACCAAGTGAAGGTGAGCTCTGAG AACTTGTTGGAAGGGCCCCATGATGATGGCTTT…	1017	MEEERSCGQKSLISELIHGMELTKQLRQHVDANSPAGTMEFLIHKILSSYEKSLRILNWS RSAPLQQAMAVTSALPESPISINGSPRSDDFDKDNHESRYCSKKRKMLPRWTDQVKVSSE NLLEGPHDDGFSWRKYGQKDILGAKYPRSYYRCTYRNAYNCWATKQVQRSDEDPTIFEVT YRGTHTCSLGNQTVPPPTSPESKEQRPQNQNDNKNNVGQQPQEMLLNLKNGLRVDTECFD NVTSAFSFPPASFAFMESENPGFSPSALDNTSILGSFCPTFVSPTTPELNYFSVSCQMNN FSSAETSASNSPILDLDFSLDSAELDPNFPFDTPGFFS	338	5.18	38044.2
III	evm.model.Scaffold113.37	ATGGAGGAGACAATTTCTTTGGTCCTCCATGGTTGCGAGCTCGCCAAAGACCTCGAACAA AACCTCCAAAACTATAATGTTTCCCCCAACCGCCAACATCCACAACCCGACATGCTTGTC AAGTCCTGCAATGAAATCAGCAGGATCTTTGCCTCTGCCGCGGAGAGGTTGGCCTCATTG TTCCCTCAGATAAGCCGGGAATTACAGGAACCGTCGGCCGGAGTTAACCAGAGTGATCCG AGCTTGCAGGAGTGGCTGATAAGGCGCGGAGTGACGCAGGCGATGGACATGATTCAGCAG CAGATTTTGGGCGGTAGGGTTGTGGGCTCTTCCAGTGCATTTGAAATGAGTGAAGCTGTC GGCGCGAGAGTTCAGGCAGTGGCAGCGTCAGAT…	1053	MEETISLVLHGCELAKDLEQNLQNYNVSPNRQHPQPDMLVKSCNEISRIFASAAERLASL FPQISRELQEPSAGVNQSDPSLQEWLIRRGVTQAMDMIQQQILGGRVVGSSSAFEMSEAV GARVQAVAASDSGTVSPAAMTSSQRVRRRKDEGDKRKIRARAPPGGNMDLPPDDNYTWRK YGQKEILGSIYPRAYYRCTHQKLYNCPAKKQVQRLDSDFHTFEVTYIGDHTCHMSATAPS IPPPPEPAQDLTQTMASHQPQPTSLPMGRWLSMDFGFGAGGNAGSSSSTMAGGTSSGAGP STSRYGKDVDYPAVADMADVMFNSGSSSTNSMDFIFPSVDDKWEQQDKKN	350	6	38306.7		AsWRKY55n
III	evm.model.Scaffold13.282	ATGGAGAATATGGGAGGTTGGGAGCACAGTGATCTGATCAATGAGCTGAAACAAGGAAGA GAGCTGGCCATGCAGCTCCAGCTTCTTCTCAGTGTCCCGTCTTATTCACAAGAAAGCCGA GGAATTCTGGCCCAGAAAATCCTGGCTTCATTTGAGAAGGCTCTCTCTGTAATTACCCGC AACAACTTAGGCATAGCCGCTGAGCCTAACCAGGCAACTCCTGCAGCAGCTGCTGCTGCT AGAGCAGTAGATTCTCCCCCTTCGCTTACAGGAAGTCCTCGCAGTGAGGACTCAGACCGC GAATTTAAGGAACAGGAGCCAAGAGATATGTCCAAGAGAAGAAAGACTTTGCCAAGATGG ACTCAGCTGGTGAGAGTTAGTCCTGGAACAGCA…	1113	MENMGGWEHSDLINELKQGRELAMQLQLLLSVPSYSQESRGILAQKILASFEKALSVITR NNLGIAAEPNQATPAAAAAARAVDSPPSLTGSPRSEDSDREFKEQEPRDMSKRRKTLPRW TQLVRVSPGTALEGPLDDGFSWRKYGQKDILGARYPRGYYRCTHRNVQGCLATKQVQRSD EDPTILEITYRGRHTCTQASHIQQPLLGAAPAAENQEQNTNTGHPHQPEQNQQRSPDLLQ SFQRGLKLVTEDLDIREHQPYPPFPFASPSSSRPQNNYSIMNNQVMGELPPLVSPAASVT AGYNFDVPPNGVSATQGSMNFQSSDQPERNNEIISATSSAANSPTVGFGFPFGSVEFDPN FSFDHPGFFS	370	5.81	40826.3		AsWRKY30n
III	evm.model.Scaffold7.128	ATGGATATGGGGCAGAGTACTCTATTCAATGAGCTTACTCAGGGGAAGCGGCTAGCCGAG CAGCTCAGGGACCGTCTCTCTTCCTCCTCTCACCAAACTCGCCAGCTCTTGATTGACCAG ATTCTATCTTCATATGAAAAAGCTCTTTCCTCTCTCAAATGGGTTCCTGTGGAATCACCA ATGAATGAGGTTTCTGATAGACAGCTAGTCTTCAAAAAGAGGAAGGCGTCAAAGAAATGT GACGATCAATTGAAGGTCTGTTCTGGGTCATCAGACGGTCCTCTTAATGATGGGTTTTCT TGGAGGAAATATGGCCAAAAAGACATTCTTGGATCCAATTATCCAAGGGCATATTACAGG TGCACTCATCGCCTGACTCAAGGTTGCTTGGCC…	969	MDMGQSTLFNELTQGKRLAEQLRDRLSSSSHQTRQLLIDQILSSYEKALSSLKWVPVESP MNEVSDRQLVFKKRKASKKCDDQLKVCSGSSDGPLNDGFSWRKYGQKDILGSNYPRAYYR CTHRLTQGCLATKQIQRSDDDPTVFGVTYRGRHTCKQTSEPTVPPETMAAESSMEDNKNL VQRYEQKQKQPEEVLLSFGADSNVKNGELASWEDILSLFTFPSSKTEQEEMRSDNIFKDS TVENQKAMRGSFNSSFMSAENSECNYLSVSPSHGGGLNGHSPESDLTETISPPASVTCCL DFHLDEGGLDQSFSLDDPEIFC	322	5.14	36097.1
III	evm.model.Scaffold113.36	ATGGGAAAATCTAAATGGGTAGAGAAATTACCAAGCAAAACCAAGAACAGGGTGATTAGA GAGCTTGTGGAGGGTCAAGAATTTGCATTTCAGCTCAAGAGTCTTCTTCTCCAGACTCGC TCTGGTGAAGAACGGCGTCACTCTGTCTCAGCTCAGGACCTTGCATGGAAAATCATGAGA TCTTTCTCAGAGTCTATTTCTGTTCTGAGTTCTTGCGACCCATCTGATCAGGCCTCTCAG AGTCAGGCGGCTTCTGACATGGAAGTTTCCAGGTGCTCCAGCCCCCGGAGATTGGAGGAG TCAGGTGAGAGCAGGAAGAGGCCGGCCCCAAAGGAGAGGAGGGGTTGTTACAAGAGAAAA AGATCTGCAGAAACATGGACTAAGGTGTCATCA…	861	MGKSKWVEKLPSKTKNRVIRELVEGQEFAFQLKSLLLQTRSGEERRHSVSAQDLAWKIMR SFSESISVLSSCDPSDQASQSQAASDMEVSRCSSPRRLEESGESRKRPAPKERRGCYKRK RSAETWTKVSSTMEDGYAWRKYGQKVILNSKHPRSYFRCSRKHDQGCKATKQVQRMEEDP QKFRTIYTGTHTCRDTAGASALRMVRDDSPDSTENVDQISRSSPEKQEDVGEEKVDPIMW KDLVSLEMGPDHGEVVVVSGLYSCMDSNYQGFELPFDFDASELHFE	286	8.09	32713.6
III	evm.model.Scaffold113.34	ATGGGATATGAATGGGTAGAGCAATTATCAAGCAAAACCAAGAAGAGGGTGATTAAAGAG CTTGTAGAGGGTCAAGGATTTGCCTACCAGCTTAAGAATCTTCTCCACAATTGCTCTGTT CAAGAACAGGGCCCAGCTCAGGACCTTGCATGGAAAATCATGAGATCTTTCTCTGACTCA CTCTCTGCCCTGAGTTCACGCGAGTCATCCGAGGTGTCCCAGAATCAGGCGGCTTCTAGC TGCCAAGATTCCAGGTGCACTAGTGACCGGAGATCGGAGGAGTCTGGTGAGAGCCGCAGG AAGAAGCCGGCCTCAAAGGACAGGAGGGGTTGTTACAACAGAAAAAGGTCAGCAGAAGCA TGGACGGTGGTATCTTCAACAGTGGACGATGGT…	762	MGYEWVEQLSSKTKKRVIKELVEGQGFAYQLKNLLHNCSVQEQGPAQDLAWKIMRSFSDS LSALSSRESSEVSQNQAASSCQDSRCTSDRRSEESGESRRKKPASKDRRGCYNRKRSAEA WTVVSSTVDDGHAWRKYGQKQILNSNHPRSYYRCSRKYDRGCKATKQVQRTEEDPQKFQT IYIGAHTCRDTTKAEACVKQEDGREEIDMDPNMWQDLIGLEIGPDFGDLGVASGLYSKDL ELAVGFEANEFRL	253	8.05	28789
III	evm.model.Scaffold9.430	ATGGAGCATAATCATGAGAAGCTGATTGAGGAGCTTCTGAGAGGTCGGAATTTCGCGAAT TGGTTGAGGGATCGGCTTGGCTCCGAATCTCTGGGCCACGAAGCTCTGACCAGCCAACAG GATCTGGTCGGCAAAATCTTGGACTCCTTCAAGAATTCCCTCTCCATGTTGATGGATCGT CCCGTCGCTTACGACGAGCTCGACGGCCGGAGGTCGGAGGACTCTGGCGACAGCCTTAAG AGTTCGGCCCACAAAGATAGAAGAGGATGCTACAAGCGAAGGAAGGGTTCGCATTCGTGG ACAAGAGAGCACTCTACTCCCATTATTGACGATGGTTGTGCTTGGAGAAAATATGGACAG AAAAAGATCCTAGATTGCAAACACCCCAGGAGC…	828	MEHNHEKLIEELLRGRNFANWLRDRLGSESLGHEALTSQQDLVGKILDSFKNSLSMLMDR PVAYDELDGRRSEDSGDSLKSSAHKDRRGCYKRRKGSHSWTREHSTPIIDDGCAWRKYGQ KKILDCKHPRSYFRCTHKFDQGCQATKQVQKIEEDPVKYRTTYYGHHTCRINLLKNAPGI ILESDSTDHSSILLSFGADHPNPTNNNSYNSPPETCLFSSVKQENEPCGQSSSASDYLLP SDGLTATFEFSDYHHVESAVFDDVLDQFAFDDEVI	275	5.85	31352.6
III	evm.model.Scaffold10.409	ATGGAGGCTGGGGAGAAGGTGGTGGGGGAGCTGATTAGAGGTCGCGATTTCGCGAACCAG CTGAGGAGGCTTCTGGATCAGCCCATCGGCGACGTGGGTTTGGTAGTGAAGGAAGATCTG GTTGGGAAAATAATGGATTCCTTCCGGAAATCGCTTTCCATTTTGAGCAGCTGCGAGTAC GATGACCTTACCCGCGATGGTCCCAAGTCCGAGGATTCTGGAGAAAGCATCAGGACTATT TCTGTCCACAAAGTTCCTAGACGATCTTACAAGCGCAGGAAATGCTTGGGCGCCTTGATA ACGGAACACTCCATGAATTTCGATGATGGCCACGCATGGAGAAAATATGGACAGAAAAAT ATTCACCACGAAAAATACCCGAGGAGCTACTAT…	801	MEAGEKVVGELIRGRDFANQLRRLLDQPIGDVGLVVKEDLVGKIMDSFRKSLSILSSCEY DDLTRDGPKSEDSGESIRTISVHKVPRRSYKRRKCLGALITEHSMNFDDGHAWRKYGQKN IHHEKYPRSYYRCTYKFDQGCQATKQIQMVQENPAKFRSTYYGHHTCTSPLRQAQLLLDS DSISIGSCSSQMLSFDSPSANFQPHGSSLFSSRQQELSNIPGSNVEDLDQHQPSSPDYLL PSDLMAFGSLDVADSFDFGDLDFDFS	266	5.84	30038.5
Note: the red font denoted the these AsWRKY proteins are potentially interacted with AsJAZs.

## Sheet: Table S6
Table S6.The expression changes of AsWRKY genes
gene_id	I_ABA_fpkm	I_ET_fpkm	I_SA_fpkm	I_JA_fpkm	I_H2O2_fpkm	I_CK_fpkm	I_ABAvsI_CK_log2FoldChange	I_ABAvsI_CK_padj	Significantly changes	I_ETvsI_CK_log2FoldChange	I_ETvsI_CK_padj	Significantly changes	I_SAvsI_CK_log2FoldChange	I_SAvsI_CK_padj	Significantly changes	I_JAvsI_CK_log2FoldChange	I_JAvsI_CK_padj	Significantly changes	I_H2O2vsI_CK_log2FoldChange	I_H2O2vsI_CK_padj	Significantly changes	name
evm.model.Scaffold369.3	340.17	128.112	162.791	194.304	128.623	31.6622	3.32572	2.79803e-07	up	2.07934	1.78591e-05	up	2.33075	6.14277e-07	up	2.54069	4.54556e-08	up	2.06609	2.53313e-05	up	AsWRKY44
evm.model.Scaffold33.50	133.771	73.9477	115.657	83.7882	132.003	4.66564	4.74053	0.00107986	up	4.04807	1.71627e-15	up	4.59894	1.56581e-19	up	4.08861	2.28528e-16	up	4.86504	8.8468e-21	up	AsWRKY33n
evm.model.Scaffold47.119	15.8171	10.6488	10.5707	8.1472	9.07271	10.3177	0.516626	0.331672		0.108418	0.92413		0.00367708	1		-0.41711	0.457541		-0.141541	0.93216		AsWRKY44n
evm.model.Scaffold8.205	16.6501	16.7329	18.0081	11.7688	16.9039	21.2521	-0.451427	0.398138		-0.281946	0.713195		-0.270148	0.647482		-0.928894	0.0619884		-0.286266	0.79043		AsWRKY1n
evm.model.Scaffold10.342	10.3537	6.57775	12.0044	4.20074	14.1467	17.774	-0.878761	0.080288		-1.37065	0.00990312	down	-0.597271	0.270961		-2.15627	1.30476e-05	down	-0.285325	0.79043		AsWRKY32n
evm.model.Scaffold31.155	2.98611	41.019	1.03191	4.18115	17.2018	0.201881	3.58299	0.0167873	up	7.54915	4.04696e-17	up	2.15737	0.534978		4.09895	0.00162256	up	6.27755	2.30621e-10	up
evm.model.Scaffold155.37	174.961	83.7461	120.708	191.584	32.708	31.3827	2.3793	2.79803e-07	up	1.47883	0.00335137	up	1.91205	4.53866e-05	up	2.53315	5.01282e-08	up	0.103567	0.959002		AsWRKY58n
evm.model.Scaffold30.90	9.09233	18.3679	10.9059	10.8626	21.721	24.8969	-1.55235	0.00107986	down	-0.375835	0.602623		-1.22187	0.0124128	down	-1.27294	0.00744981	down	-0.152952	0.91707
evm.model.Scaffold111.13	19.9304	36.0434	21.6707	18.1533	33.903	32.0115	-0.782973	0.113732		0.234019	0.765409		-0.594014	0.258566		-0.8948	0.0666624		0.126717	0.940566		AsWRKY20n
evm.model.Scaffold70.27	0.934596	0.387853	3.67929	1.84105	0.408371	0.338224	1.36125	0.0447494	up	0.259207	0.854775		3.40427	1.07146e-09	up	2.36094	3.69749e-05	up	0.314351	0.874181
evm.model.Scaffold21.244	78.7788	143.779	119.354	58.4151	246.537	11.7948	2.63928	2.9961e-08	up	3.66976	1.94269e-13	up	3.30688	8.20001e-12	up	2.23082	2.51312e-06	up	4.42869	3.03476e-18	up	AsWRKY18n
evm.model.Scaffold117.83	83.6551	12.6281	26.6493	85.3215	7.64677	1.12819	6.10218	7.95308e-26	up	3.53944	6.9066e-10	up	4.52097	1.61019e-15	up	6.15421	2.97578e-26	up	2.79724	2.86325e-06	up	AsWRKY40.1
evm.model.Scaffold18.126	5.70519	0.970707	1.39077	4.6599	0.774365	0.0627897	6.18749	9.46137e-10	up	3.84395	0.012428	up	4.23883	0.000827269	up	5.93207	2.79907e-09	up	3.50199	0.051723		AsWRKY40.2
evm.model.Scaffold28.235	1.34802	2.41528	6.36638	0.314582	2.04352	9.2046	-2.85616	4.80905e-05	down	-1.86222	0.00321607	down	-0.562091	0.37996		-4.88285	1.10818e-08	down	-2.12096	0.00114684	down	AsWRKY60n
evm.model.Scaffold10.36	15.3076	1.45728	15.2612	12.1153	1.29069	0.673883	4.39663	3.02049e-15	up	1.17114	0.126489		4.46102	1.31128e-15	up	4.08282	1.61014e-13	up	0.97752	0.293577
evm.model.Scaffold6.65	225.927	35.8243	166.341	229.609	59.9533	114.606	0.879643	0.0651533		-1.61466	0.00115961	down	0.506178	0.340911		0.925857	0.0510713		-0.890819	0.146712		AsWRKY9n
evm.model.Scaffold8.125	1.67497	2.10076	1.94483	1.42281	1.63522	0.760966	1.03364	0.142136		1.52267	0.0269807	up	1.31686	0.0528909		0.82218	0.248661		1.14309	0.182809
evm.model.Scaffold7.243	3.18788	3.33189	5.92782	6.27038	1.24268	4.55674	-0.614051	0.308376		-0.38836	0.629774		0.347904	0.579709		0.383586	0.507918		-1.8273	0.00245006	down
evm.model.Scaffold306.6	0	0	0	0	0	0	NA	NA		NA	NA		NA	NA		NA	NA		NA	NA
evm.model.Scaffold49.21	654.345	251.45	393.583	307.898	294.748	65.4999	3.22088	7.38641e-12	up	2.00354	3.53745e-05	up	2.55575	4.24669e-08	up	2.15619	2.82349e-06	up	2.21376	5.29351e-06	up
evm.model.Scaffold19.164	205.07	96.9544	110.345	143.699	227.639	61.2746	1.64317	0.000363826	up	0.72488	0.215912		0.817349	0.101364		1.15301	0.0138373	up	1.93723	8.46702e-05	up
evm.model.Scaffold271.5	0	0	0	0.0933082	0	0	NA	NA		NA	NA		NA	NA		NA	NA		NA	NA		AsWRKY49
evm.model.Scaffold10.269	3.96476	0.941786	1.88907	5.5935	2.4861	1.79102	1.0411	0.155828		-0.856927	0.484175		0.0452953	1		1.55933	0.0184331	up	0.514255	0.719044
evm.model.Scaffold135.59	434.537	191.55	277.01	206.525	176.284	35.9312	3.49638	2.37984e-13	up	2.4771	2.97713e-07	up	2.9151	6.78082e-10	up	2.44616	1.44282e-07	up	2.33829	1.63094e-06	up
evm.model.Scaffold131.93	434.786	186.05	286.012	174.605	239.816	75.7438	2.42148	1.5716e-07	up	1.35931	0.00761737	up	1.8855	5.41712e-05	up	1.1282	0.0164558	up	1.70655	0.000684522	up
evm.model.Scaffold7.283	10.4514	55.8995	47.8117	15.5051	125.901	256.792	-4.71715	2.89992e-20	down	-2.13667	1.01579e-05	down	-2.45624	1.65936e-07	down	-4.12568	8.08146e-17	down	-0.984365	0.093686
evm.model.Scaffold13.112	13.0025	46.8713	55.6309	27.9594	48.0107	47.8457	-1.97726	0.000114036	down	0.0332012	1		0.186154	0.76877		-0.851198	0.0963826		0.0488546	1
evm.model.Scaffold42.118	0	0	0	0	0	0	NA	NA		NA	NA		NA	NA		NA	NA		NA	NA		AsWRKY49n
evm.model.Scaffold9.167	187.3	189.389	189.669	360.465	101.983	4.88876	5.15642	2.76035e-22	up	5.33555	8.57774e-23	up	5.243	1.2531e-22	up	6.12402	9.37876e-29	up	4.42361	4.60259e-17	up	AsWRKY13/75n
evm.model.Scaffold171.22	32.8473	32.6034	74.0394	15.0696	22.8603	1.21128	4.65211	8.26403e-17	up	4.80557	2.81378e-17	up	5.89321	8.78083e-25	up	3.55191	1.39697e-10	up	4.27452	3.71886e-14	up	AsWRKY69
evm.model.Scaffold31.48	18.9793	20.091	20.2085	14.1108	26.4662	19.3456	-0.127016	0.857015		0.117399	0.915227		0.0316734	0.993533		-0.531524	0.324775		0.495886	0.559576		AsWRKY57n
evm.model.Scaffold8.405	198.058	60.8135	190.655	127.92	56.0728	29.6262	2.64113	1.6583e-08	up	1.10024	0.0410654	up	2.65442	1.8007e-08	up	2.03339	1.23765e-05	up	0.964173	0.111293		AsWRKY58
evm.model.Scaffold7.90	0	0.0936777	0	0	0	0	NA	NA		NA	NA		NA	NA		NA	NA		NA	NA
evm.model.Scaffold1.584	0	0.0679977	0	0	0	0.677353	-6.07274	0.0274976	down	-3.11245	0.0815074	down	-6.15765	0.020224	down	-6.1676	0.016997	down	-6.37624	0.0293542	down	AsWRKY13n
evm.model.Scaffold457.11	0	0	0	0	0	0	NA	NA		NA	NA		NA	NA		NA	NA		NA	NA		AsWRKY12n
evm.model.Scaffold19.311	1.31789	1.37743	0.151808	0.153776	1.29861	0.356393	1.7458	0.281463	up	1.97774	0.142044		-1.18853	0.74399		-1.21347	0.724159		1.87459	0.237574
evm.model.Scaffold5.378	8.6096	0.514202	0.991736	0.803676	0.783101	0.582065	3.74356	1.18914e-06	up	-0.112802	1		0.719898	0.857665		0.378525	1		0.461378	1
evm.model.Scaffold1.565	0.175523	0.550356	1.83988	0	0.558775	0.0830655	0.874918	1		2.63729	0.333386		4.23883	0.000827269	up	NA	NA		2.64001	0.414436
evm.model.Scaffold70.29	61.5827	11.9514	32.9114	60.9189	6.43519	5.3056	3.437	6.61465e-13	up	1.23427	0.0191432	up	2.60135	3.50883e-08	up	3.44428	6.13787e-13	up	0.322296	0.760246		AsWRKY51n
evm.model.Scaffold105.17	0	0	0	0	0.0977093	0	NA	NA		NA	NA		NA	NA		NA	NA		NA	NA
evm.model.Scaffold68.74	0	0	0	0	0	0.137488	-4.25433	0.614461		-4.54865	0.484175		-4.33609	0.627654		-4.34568	0.604105		-4.54735	0.572929
evm.model.Scaffold1.247	171.697	54.2345	49.195	118.606	64.9614	28.3855	2.49679	8.59195e-08	up	0.996787	0.0711741		0.761924	0.139259		1.98604	2.01313e-05	up	1.23814	0.0248166	up
evm.model.Scaffold21.273	495.006	194.039	356.965	326.309	305.618	50.8272	3.18407	1.45726e-11	up	1.99544	4.04076e-05	up	2.78066	3.25596e-09	up	2.60578	2.15109e-08	up	2.63181	5.35662e-08	up
evm.model.Scaffold147.33	34.6395	49.8354	31.7165	34.3435	107.396	117.911	-1.86645	6.47527e-05	down	-1.17945	0.0248289	down	-1.9254	4.71326e-05	down	-1.85596	6.8945e-05	down	-0.0908501	0.967416		AsWRKY21n
evm.model.Scaffold8.18	0.0946642	0.840994	0	0	0.50227	1.25438	-3.71953	0.00222368	down	-0.510976	0.67326		-7.49325	0.0005005	down	-7.50329	0.00028015	down	-1.26679	0.270016
evm.model.Scaffold229.22	50.4066	57.8517	79.1207	44.5433	100.255	30.7612	0.612873	0.22213		0.974005	0.0785597		1.33147	0.00559047	up	0.457394	0.37983		1.74819	0.000536912	up	AsWRKY7n
evm.model.Scaffold13.237	5.51618	4.32403	4.93433	1.68957	3.1097	0.0407892	6.7603	1.93888e-12	up	6.61138	5.66427e-12	up	6.67967	1.20447e-12	up	5.09328	4.10032e-06	up	6.11735	1.46448e-09	up
evm.model.Scaffold31.217	189.948	69.5723	122.506	186.198	100.044	13.9056	3.67132	5.2067e-14	up	2.38501	1.41691e-06	up	3.1069	1.30272e-10	up	3.66551	5.68687e-14	up	2.89001	5.24629e-09	up	AsWRKY22.1
evm.model.Scaffold129.9	461.709	134.031	193.573	324.744	83.4437	20.9661	4.3607	1.4908e-18	up	2.73887	1.90158e-08	up	3.17491	3.40209e-11	up	3.87596	1.91369e-15	up	2.03624	4.59393e-05	up	AsWRKY69.1
evm.model.Scaffold314.23	28.6872	2.91098	9.43215	10.2369	1.10831	0.263613	6.6083	3.9197e-21	up	3.48458	2.99902e-05	up	5.07614	7.70464e-12	up	5.14921	2.43517e-12	up	2.07934	0.147314		AsWRKY69.2
evm.model.Scaffold18.188	215.901	48.5635	136.935	170.686	45.053	14.2543	3.82082	3.47308e-15	up	1.83102	0.000230434	up	3.23223	1.52107e-11	up	3.50474	3.14877e-13	up	1.70379	0.000900047	up
evm.model.Scaffold7.87	548.389	107.631	197.871	203.76	227.911	1.82693	8.1237	9.34252e-42	up	5.93831	7.80775e-26	up	6.7217	1.13119e-31	up	6.71871	6.7673e-32	up	7.00164	3.24471e-33	up	AsWRKY22.2
evm.model.Scaffold7.293	5.57544	18.9711	7.0931	10.5246	15.2513	32.1317	-2.62409	2.70389e-07	down	-0.697076	0.260395		-2.20929	9.99535e-06	down	-1.68594	0.000588784	down	-1.03079	0.0895698
evm.model.Scaffold8.462	16.5091	38.6453	15.072	23.6255	19.3286	31.316	-1.02263	0.0413443	down	0.366199	0.620568		-1.08578	0.0337041	down	-0.482988	0.364564		-0.652026	0.38232		AsWRKY38/65n
evm.model.Scaffold3.221	768.747	187.814	554.873	581.509	357.428	4.29385	7.3815	6.80239e-38	up	5.51134	2.93062e-24	up	6.97957	6.48649e-35	up	7.00189	4.05127e-35	up	6.42067	1.36875e-30	up
evm.model.Scaffold306.65	1.36623	0.475984	0.36721	0	0	0.287362	2.10456	0.053264		0.771084	0.902491		0.311561	1		-4.74287	0.364564		-4.94688	0.396654
evm.model.Scaffold3.179	30.1216	36.2618	41.1211	35.4021	95.3643	2.77571	3.33671	6.92917e-11	up	3.76739	5.53959e-13	up	3.85412	8.01082e-14	up	3.59281	2.54508e-12	up	5.14325	1.31697e-21	up
evm.model.Scaffold113.37	4.22456	0.10035	0.61934	0.470528	0	0	9.03374	9.46137e-10	up	4.18807	0.711948		6.43218	0.0124225	up	6.00629	0.0457522	up	NA	NA		AsWRKY55n
evm.model.Scaffold13.282	34.4271	10.6333	25.4889	10.5355	30.6046	0.0859761	8.43125	3.12132e-28	up	6.92058	8.26749e-19	up	8.0723	2.11447e-26	up	6.75365	2.90337e-18	up	8.42618	1.2788e-28	up	AsWRKY30n
evm.model.Scaffold7.128	48.0988	58.5048	174.904	109.081	55.1371	12.591	1.83343	0.000114583	up	2.27846	3.85343e-06	up	3.76401	1.52141e-14	up	3.03755	2.0954e-10	up	2.17395	1.38031e-05	up
evm.model.Scaffold113.36	1.05681	2.08637	61.5429	1.24682	3.36433	5.89041	-2.567	9.51538e-05	down	-1.43138	0.0249638	down	3.35196	1.33705e-11	up	-2.30836	0.000252461	down	-0.76287	0.353036
evm.model.Scaffold113.34	0.132679	0.485354	1.49776	0.10837	0.563175	0.188369	-0.566263	1		1.3891	0.622609		2.89626	0.010797	up	-0.816284	1		1.58163	0.486107
evm.model.Scaffold9.430	1.09893	2.0419	82.013	1.19678	3.62799	14.3884	-3.79778	9.88105e-10	down	-2.74957	8.0481e-07	down	2.47893	2.07529e-07	up	-3.65383	8.74913e-10	down	-1.94155	0.000530361	down
evm.model.Scaffold10.409	8.07801	28.8247	42.6432	2.98971	71.992	6.27191	0.265206	0.702389		2.26177	9.50837e-06	up	2.73224	3.41555e-08	up	-1.14294	0.0538588		3.56308	2.17394e-12	up
Note: the numbers with red fonts were negative numbers represent the expression of the corresponding genes are downregulated.
